# Supplementary material for: Bis(4-carbamoylpiperidinium) biphenyl-4,4′-disulfonate
Source: Acta Crystallogr Sect E Struct Rep Online. 2010 Nov 13;66(Pt 12):o3160–1. doi: 10.1107/S1600536810045526 (PMC3011572; doi:10.1107/S1600536810045526)
Supplement: Supplementary file 1 [file e-66-o3160-sup1.cif]

##############################################################################
###                                                                        ###
###        Electronic paper (Acta Crystallographica Section E)             ###
###                                                                        ###
##############################################################################
#                                                                            #
# This CIF contains the data in a paper accepted for publication in Acta     #
# Crystallographica Section E. It conforms to the requirements of Notes      #
# for Authors for Section E, and has been peer reviewed under the auspices   #
# of the IUCr Commission on Journals.                                        #
#                                                                            #
# Full details of the Crystallographic Information File format               #
# are given in the paper "The Crystallographic Information File (CIF):       #
# a New Standard Archive File for Crystallography" by S. R. Hall, F. H.      #
# Allen and I. D. Brown [Acta Cryst. (1991), A47, 655-685].                  #
#                                                                            #
# The current version of the core CIF dictionary is obtainable from          #
# ftp://ftp.iucr.org/pub/cif_core.dic. The current version number is 2.4.    #
#                                                                            #
# Software is freely available for graphical display of the structure(s) in  #
# this CIF.  For information consult the CIF home page http://www.iucr.org/  #
# cif/home.html                                                              #
#                                                                            #
# This file may be used for bona fide research purposes within the           #
# scientific community so long as proper attribution is given to the journal # 
# article from which it was obtained.                                        #
#                                                                            #
##############################################################################
                                             
data_global
_audit_creation_method     ' SHELXL97 (Sheldrick, 2008)'
_journal_date_recd_electronic     2010-11-04
_journal_date_accepted     2010-11-06
_journal_name_full     'Acta Crystallographica, Section E'
_journal_year     2010
_journal_volume     66
_journal_issue     12
_journal_page_first     o3160
_journal_page_last     o3161
_journal_paper_category     QO
_journal_coeditor_code     FL2328
_publ_contact_author_name     'Dr Graham Smith'
_publ_contact_author_address
;
    Faculty of Science and Technology
    Queensland University of Technology
    GPO Box 2434, Brisbane, Qld 4001, Australia
;
_publ_contact_author_email     g.smith@qut.edu.au
_publ_contact_author_fax     ' 61 7 3138 1804 '
_publ_contact_author_phone     ' 61 7 3300 2667 '
_publ_section_title
;
Bis(4-carbamoylpiperidinium) biphenyl-4,4'-disulfonate
;
loop_
    _publ_author_name
    _publ_author_address
    'Graham Smith'
;
  Faculty of Science and Technology
  Queensland University of Technology
  GPO Box 2434, Brisbane, Queensland 4001, Australia
;
    ' Urs D. Wermuth '
;
  Faculty of Science and Technology
  Queensland University of Technology
  GPO Box 2434, Brisbane, Queensland 4001, Australia
;
    ' David J. Young '
;
  Faculty of Science
  Universiti Brunei Darussalam
  Jalan Tungku Link BE 1410
  Negara Brunei Darussalam
;
data_I
_audit_creation_method     SHELXL97
_chemical_name_systematic
;
bis(4-carbamoylpiperidinium) biphenyl-4,4'-disulfonate
;
_chemical_name_common     'isponipecotamide biphenyl-4,4'-disulfonate'
_chemical_formula_moiety     '2(C6 H13 N2 O +), C12 H8 O6 S2 -'
_chemical_formula_sum     'C24 H34 N4 O8 S2'
_chemical_formula_iupac     '2C6 H13 N2 O +, C12 H8 O6 S2 -'
_chemical_formula_weight     570.69
_chemical_melting_point     ?
_symmetry_cell_setting     triclinic
_symmetry_space_group_name_H-M     'P -1'
_symmetry_space_group_name_Hall     '-P 1'
loop_
    _symmetry_equiv_pos_as_xyz
    'x, y, z'
    '-x, -y, -z'
_cell_length_a     8.2530(4)
_cell_length_b     16.0418(8)
_cell_length_c     16.7408(11)
_cell_angle_alpha     112.255(5)
_cell_angle_beta     97.166(5)
_cell_angle_gamma     101.714(4)
_cell_volume     1958.2(2)
_cell_formula_units_Z     3
_cell_measurement_reflns_used     8867
_cell_measurement_theta_min     3.15
_cell_measurement_theta_max     28.82
_cell_measurement_temperature     200(2)
_exptl_crystal_description     'plate'
_exptl_crystal_colour     'colourless'
_exptl_crystal_size_max     0.40
_exptl_crystal_size_mid     0.40
_exptl_crystal_size_min     0.20
_exptl_crystal_density_diffrn     1.452
_exptl_crystal_density_meas     ?
_exptl_crystal_density_method     'not measured'
_exptl_crystal_F_000     906
_exptl_absorpt_coefficient_mu     0.260
_exptl_absorpt_correction_type     multi-scan
_exptl_absorpt_process_details
                               '(<i>CrysAlis Pro</i>; Oxford Diffraction, 2009)'
_exptl_absorpt_correction_T_min     0.911
_exptl_absorpt_correction_T_max     0.980
_exptl_special_details
;
;
_diffrn_ambient_temperature     200(2)
_diffrn_radiation_type     MoK\a
_diffrn_radiation_wavelength     0.71073
_diffrn_radiation_source     'Enhance (Mo) X-ray source'
_diffrn_radiation_monochromator     graphite
_diffrn_measurement_device_type
                                'Oxford Diffraction Gemini-S Ultra CCD-detector'
_diffrn_measurement_method     '\w scans'
_diffrn_detector_area_resol_mean     ?
_diffrn_reflns_number     23474
_diffrn_reflns_av_R_equivalents     0.0306
_diffrn_reflns_av_sigmaI/netI     0.0289
_diffrn_reflns_theta_min     3.17
_diffrn_reflns_theta_max     26.00
_diffrn_reflns_theta_full     26.00
_diffrn_measured_fraction_theta_max     0.998
_diffrn_measured_fraction_theta_full     0.998
_diffrn_reflns_limit_h_min     -10
_diffrn_reflns_limit_h_max     10
_diffrn_reflns_limit_k_min     -19
_diffrn_reflns_limit_k_max     19
_diffrn_reflns_limit_l_min     -20
_diffrn_reflns_limit_l_max     20
_diffrn_standards_number     0
_diffrn_standards_interval_count     .
_diffrn_standards_interval_time     .
_diffrn_standards_decay_%     ?
_refine_special_details
;
Refinement of <i>F</i>^2^ against ALL reflections. The weighted <i>R</i>-factor
<i>wR</i> and goodness of fit <i>S</i> are based on <i>F</i>^2^, conventional
<i>R</i>-factors <i>R</i> are based on <i>F</i>, with <i>F</i> set to zero for
negative <i>F</i>^2^. The threshold expression of <i>F</i>^2^ >
\s(<i>F</i>^2^) is used only for calculating <i>R</i>-factors(gt) <i>etc</i>.
and is not relevant to the choice of reflections for refinement.
<i>R</i>-factors based on <i>F</i>^2^ are statistically about twice as large
as those based on <i>F</i>, and <i>R</i>- factors based on ALL data will be
even larger.
;
_reflns_number_total     7679
_reflns_number_gt     6364
_reflns_threshold_expression     'I>2\s(I)'
_refine_ls_structure_factor_coef     Fsqd
_refine_ls_matrix_type     full
_refine_ls_R_factor_all     0.0453
_refine_ls_R_factor_gt     0.0352
_refine_ls_wR_factor_gt     0.0948
_refine_ls_wR_factor_ref     0.0979
_refine_ls_goodness_of_fit_ref     1.092
_refine_ls_restrained_S_all     1.092
_refine_ls_number_reflns     7679
_refine_ls_number_parameters     562
_refine_ls_number_restraints     0
_refine_ls_hydrogen_treatment     mixed
_refine_ls_weighting_scheme     calc
_refine_ls_weighting_details
         'calc w=1/[\s^2^(Fo^2^)+(0.0573P)^2^+0.2150P] where P=(Fo^2^+2Fc^2^)/3'
_atom_sites_solution_hydrogens     geom
_atom_sites_solution_primary     direct
_atom_sites_solution_secondary     difmap
_refine_ls_shift/su_max     0.002
_refine_ls_shift/su_mean     0.000
_refine_diff_density_max     0.402
_refine_diff_density_min     -0.511
_refine_ls_extinction_method     none
_refine_ls_extinction_coef     ?
loop_
    _atom_type_symbol
    _atom_type_description
    _atom_type_scat_dispersion_real
    _atom_type_scat_dispersion_imag
    _atom_type_scat_source
    'C' 'C' 0.0033 0.0016
                         'International Tables Vol C Tables 4.2.6.8 and 6.1.1.4'
    'H' 'H' 0.0000 0.0000
                         'International Tables Vol C Tables 4.2.6.8 and 6.1.1.4'
    'N' 'N' 0.0061 0.0033
                         'International Tables Vol C Tables 4.2.6.8 and 6.1.1.4'
    'O' 'O' 0.0106 0.0060
                         'International Tables Vol C Tables 4.2.6.8 and 6.1.1.4'
    'S' 'S' 0.1246 0.1234
                         'International Tables Vol C Tables 4.2.6.8 and 6.1.1.4'
_computing_data_collection     '<i>CrysAlis Pro</i> (Oxford Diffraction, 2009)'
_computing_cell_refinement     '<i>CrysAlis Pro</i> (Oxford Diffraction, 2009)'
_computing_data_reduction     '<i>CrysAlis Pro</i> (Oxford Diffraction, 2009)'
_computing_structure_solution     '<i>SHELXS97</i> (Sheldrick, 2008)'
_computing_structure_refinement
        '<i>SHELXL97</i> (Sheldrick, 2008) within <i>WinGX</i> (Farrugia, 1999)'
_computing_molecular_graphics     '<i>PLATON</i> (Spek, 2009)'
_computing_publication_material     '<i>PLATON</i> (Spek, 2009)'
loop_
    _atom_site_type_symbol
    _atom_site_label
    _atom_site_fract_x
    _atom_site_fract_y
    _atom_site_fract_z
    _atom_site_U_iso_or_equiv
    _atom_site_thermal_displace_type
    _atom_site_calc_flag
    _atom_site_refinement_flags
    _atom_site_occupancy
    S S4A 0.82703(5) 0.13767(3) 0.09291(3) 0.01900(10)
                                                     Uani . . 1.000
    S S41A 1.06493(5) 0.86976(3) 0.25435(3) 0.01760(10)
                                                      Uani . . 1.000
    O O41A 0.66717(15) 0.10391(8) 0.02904(8) 0.0316(4) Uani . . 1.000
    O O42A 0.96363(15) 0.10371(8) 0.05433(9) 0.0298(4) Uani . . 1.000
    O O43A 0.81159(17) 0.12200(8) 0.17254(8) 0.0320(4) Uani . . 1.000
    O O44A 1.20766(16) 0.92224(8) 0.32924(8) 0.0325(4) Uani . . 1.000
    O O45A 1.09354(15) 0.87918(8) 0.17312(8) 0.0262(4) Uani . . 1.000
    O O46A 0.90432(15) 0.88868(8) 0.27438(8) 0.0274(4) Uani . . 1.000
    C C1A 0.9569(2) 0.45553(11) 0.17383(11) 0.0232(5) Uani . . 1.000
    C C2A 1.0003(3) 0.39525(13) 0.09888(13) 0.0360(6) Uani . . 1.000
    C C3A 0.9652(3) 0.29980(13) 0.07588(13) 0.0328(6) Uani . . 1.000
    C C4A 0.88737(19) 0.26213(11) 0.12834(10) 0.0187(5) Uani . . 1.000
    C C5A 0.8481(2) 0.32059(11) 0.20427(11) 0.0253(5) Uani . . 1.000
    C C6A 0.8821(2) 0.41650(12) 0.22664(11) 0.0264(5) Uani . . 1.000
    C C11A 0.9856(2) 0.55740(11) 0.19442(11) 0.0228(5) Uani . . 1.000
    C C21A 0.9620(3) 0.58684(12) 0.12643(12) 0.0317(6) Uani . . 1.000
    C C31A 0.9889(2) 0.68127(12) 0.14384(11) 0.0278(5) Uani . . 1.000
    C C41A 1.03869(19) 0.74839(10) 0.23078(10) 0.0179(4) Uani . . 1.000
    C C51A 1.0628(2) 0.72092(11) 0.29954(11) 0.0222(5) Uani . . 1.000
    C C61A 1.0355(2) 0.62611(12) 0.28137(11) 0.0254(5) Uani . . 1.000
    S S4B 0.68682(5) 0.13983(3) 0.41642(3) 0.01970(10)
                                                     Uani . . 1.000
    O O41B 0.76007(16) 0.12258(8) 0.49054(8) 0.0296(4) Uani . . 1.000
    O O42B 0.50633(15) 0.13283(9) 0.41138(9) 0.0337(4) Uani . . 1.000
    O O43B 0.7264(2) 0.08532(9) 0.33419(9) 0.0468(5) Uani . . 1.000
    C C1B 0.9546(2) 0.44969(10) 0.48803(10) 0.0204(5) Uani . . 1.000
    C C2B 0.8136(2) 0.42503(12) 0.52040(12) 0.0295(6) Uani . . 1.000
    C C3B 0.7291(2) 0.33169(12) 0.49779(12) 0.0297(6) Uani . . 1.000
    C C4B 0.7862(2) 0.26027(11) 0.44236(10) 0.0189(5) Uani . . 1.000
    C C5B 0.9239(3) 0.28263(13) 0.40861(15) 0.0405(7) Uani . . 1.000
    C C6B 1.0080(3) 0.37604(13) 0.43145(15) 0.0445(7) Uani . . 1.000
    O O41C 0.57028(18) 0.62179(8) 0.78553(9) 0.0366(4) Uani . . 1.000
    N N1C 0.81523(19) 0.94193(10) 0.83011(10) 0.0240(4) Uani . . 1.000
    N N41C 0.5061(3) 0.58553(13) 0.64025(13) 0.0569(8) Uani . . 1.000
    C C2C 0.8147(2) 0.88438(12) 0.73590(11) 0.0253(5) Uani . . 1.000
    C C3C 0.7609(2) 0.77985(11) 0.71370(11) 0.0241(5) Uani . . 1.000
    C C4C 0.5934(2) 0.75021(11) 0.74070(11) 0.0222(5) Uani . . 1.000
    C C5C 0.6059(2) 0.81317(11) 0.83729(11) 0.0250(5) Uani . . 1.000
    C C6C 0.6456(2) 0.91528(12) 0.85156(12) 0.0268(5) Uani . . 1.000
    C C41C 0.5546(2) 0.64687(12) 0.72451(12) 0.0261(5) Uani . . 1.000
    O O41D 0.4858(2) -0.39280(9) 0.08881(9) 0.0455(5) Uani . . 1.000
    N N1D 0.68074(18) -0.06252(10) 0.16379(9) 0.0194(4) Uani . . 1.000
    N N41D 0.4860(3) -0.41732(12) -0.05238(12) 0.0491(7) Uani . . 1.000
    C C2D 0.5026(2) -0.10376(11) 0.16829(11) 0.0217(5) Uani . . 1.000
    C C3D 0.4735(2) -0.20812(11) 0.14410(11) 0.0236(5) Uani . . 1.000
    C C4D 0.5034(2) -0.25961(11) 0.05190(11) 0.0215(5) Uani . . 1.000
    C C5D 0.6816(2) -0.21258(11) 0.04612(11) 0.0225(5) Uani . . 1.000
    C C6D 0.7099(2) -0.10792(11) 0.07259(11) 0.0221(5) Uani . . 1.000
    C C41D 0.4893(2) -0.36272(12) 0.03098(12) 0.0284(5) Uani . . 1.000
    O O41E 0.40936(19) 0.39100(9) 0.59760(9) 0.0419(5) Uani . . 1.000
    N N1E 0.30389(18) 0.06166(10) 0.51160(10) 0.0218(4) Uani . . 1.000
    N N41E 0.4681(3) 0.41519(13) 0.74075(12) 0.0486(7) Uani . . 1.000
    C C2E 0.1532(2) 0.10154(11) 0.50968(12) 0.0253(5) Uani . . 1.000
    C C3E 0.2165(2) 0.20717(11) 0.53852(12) 0.0260(5) Uani . . 1.000
    C C4E 0.3342(2) 0.25597(11) 0.63063(11) 0.0235(5) Uani . . 1.000
    C C5E 0.4817(2) 0.21023(11) 0.63280(11) 0.0217(5) Uani . . 1.000
    C C6E 0.4159(2) 0.10470(11) 0.60222(11) 0.0226(5) Uani . . 1.000
    C C41E 0.4060(2) 0.36065(12) 0.65494(12) 0.0279(6) Uani . . 1.000
    H H2A 1.05390 0.41990 0.06390 0.0430 Uiso calc R 1.000
    H H3A 0.99360 0.26100 0.02550 0.0390 Uiso calc R 1.000
    H H5A 0.79910 0.29580 0.24040 0.0300 Uiso calc R 1.000
    H H6A 0.85450 0.45500 0.27750 0.0320 Uiso calc R 1.000
    H H21A 0.92760 0.54240 0.06810 0.0380 Uiso calc R 1.000
    H H31A 0.97360 0.69930 0.09740 0.0330 Uiso calc R 1.000
    H H51A 1.09720 0.76570 0.35780 0.0270 Uiso calc R 1.000
    H H61A 1.05070 0.60830 0.32800 0.0300 Uiso calc R 1.000
    H H2B 0.77440 0.47210 0.55830 0.0350 Uiso calc R 1.000
    H H3B 0.63440 0.31750 0.52000 0.0360 Uiso calc R 1.000
    H H5B 0.96150 0.23510 0.37020 0.0490 Uiso calc R 1.000
    H H6B 1.10180 0.38960 0.40840 0.0530 Uiso calc R 1.000
    H H4C 0.50110 0.75830 0.70390 0.0270 Uiso calc R 1.000
    H H11C 0.896(3) 0.9334(14) 0.8666(14) 0.035(5) Uiso . . 1.000
    H H12C 0.841(3) 1.0017(15) 0.8368(13) 0.040(6) Uiso . . 1.000
    H H21C 0.73720 0.89820 0.69720 0.0300 Uiso calc R 1.000
    H H22C 0.92740 0.90080 0.72550 0.0300 Uiso calc R 1.000
    H H31C 0.74690 0.74480 0.65050 0.0290 Uiso calc R 1.000
    H H32C 0.85010 0.76410 0.74390 0.0290 Uiso calc R 1.000
    H H41C 0.493(3) 0.6046(19) 0.6029(18) 0.065(9) Uiso . . 1.000
    H H42C 0.476(3) 0.5247(18) 0.6280(15) 0.052(7) Uiso . . 1.000
    H H51C 0.69450 0.80460 0.87490 0.0300 Uiso calc R 1.000
    H H52C 0.49940 0.79590 0.85360 0.0300 Uiso calc R 1.000
    H H61C 0.64880 0.95470 0.91260 0.0320 Uiso calc R 1.000
    H H62C 0.55820 0.92410 0.81360 0.0320 Uiso calc R 1.000
    H H4D 0.41820 -0.25600 0.00790 0.0260 Uiso calc R 1.000
    H H11D 0.700(2) -0.0010(14) 0.1780(12) 0.027(5) Uiso . . 1.000
    H H12D 0.758(3) -0.0705(13) 0.2020(13) 0.030(5) Uiso . . 1.000
    H H21D 0.42150 -0.09430 0.12760 0.0260 Uiso calc R 1.000
    H H22D 0.48600 -0.07260 0.22760 0.0260 Uiso calc R 1.000
    H H31D 0.35810 -0.23460 0.14580 0.0280 Uiso calc R 1.000
    H H32D 0.54980 -0.21690 0.18740 0.0280 Uiso calc R 1.000
    H H41D 0.484(3) -0.4805(18) -0.0685(16) 0.055(7) Uiso . . 1.000
    H H42D 0.494(3) -0.3950(17) -0.0905(16) 0.057(7) Uiso . . 1.000
    H H51D 0.76660 -0.22230 0.08460 0.0270 Uiso calc R 1.000
    H H52D 0.69560 -0.24200 -0.01400 0.0270 Uiso calc R 1.000
    H H61D 0.82510 -0.08030 0.07130 0.0270 Uiso calc R 1.000
    H H62D 0.63250 -0.09770 0.03090 0.0270 Uiso calc R 1.000
    H H4E 0.26970 0.24880 0.67400 0.0280 Uiso calc R 1.000
    H H11E 0.364(2) 0.0718(12) 0.4732(12) 0.020(5) Uiso . . 1.000
    H H12E 0.266(2) -0.0024(15) 0.4951(12) 0.032(5) Uiso . . 1.000
    H H21E 0.08570 0.08870 0.54930 0.0300 Uiso calc R 1.000
    H H22E 0.08230 0.07240 0.45030 0.0300 Uiso calc R 1.000
    H H31E 0.27690 0.21920 0.49610 0.0310 Uiso calc R 1.000
    H H32E 0.12000 0.23310 0.53880 0.0310 Uiso calc R 1.000
    H H41E 0.460(3) 0.3938(18) 0.7821(18) 0.068(8) Uiso . . 1.000
    H H42E 0.508(3) 0.4760(17) 0.7557(15) 0.051(7) Uiso . . 1.000
    H H51E 0.55330 0.22300 0.59470 0.0260 Uiso calc R 1.000
    H H52E 0.55040 0.23760 0.69260 0.0260 Uiso calc R 1.000
    H H61E 0.51080 0.07760 0.60160 0.0270 Uiso calc R 1.000
    H H62E 0.35260 0.09170 0.64320 0.0270 Uiso calc R 1.000
loop_
    _atom_site_aniso_label
    _atom_site_aniso_U_11
    _atom_site_aniso_U_22
    _atom_site_aniso_U_33
    _atom_site_aniso_U_12
    _atom_site_aniso_U_13
    _atom_site_aniso_U_23
    S4A 0.0211(2) 0.0127(2) 0.0207(2) 0.0049(2) 0.0017(2) 0.0052(2)
    S41A 0.0192(2) 0.0124(2) 0.0199(2) 0.0052(2) 0.0027(2) 0.0055(2)
    O41A 0.0267(7) 0.0239(7) 0.0320(7) 0.0073(5) -0.0051(5) 0.0021(5)
    O42A 0.0309(7) 0.0219(6) 0.0413(8) 0.0150(5) 0.0121(6) 0.0128(6)
    O43A 0.0493(8) 0.0170(6) 0.0270(7) 0.0023(6) 0.0056(6) 0.0106(5)
    O44A 0.0327(7) 0.0181(6) 0.0346(7) 0.0023(5) -0.0101(6) 0.0060(5)
    O45A 0.0357(7) 0.0166(6) 0.0290(7) 0.0065(5) 0.0112(5) 0.0116(5)
    O46A 0.0286(7) 0.0271(7) 0.0342(7) 0.0173(5) 0.0124(5) 0.0142(6)
    C1A 0.0283(9) 0.0170(8) 0.0249(9) 0.0079(7) 0.0060(7) 0.0084(7)
    C2A 0.0603(13) 0.0238(9) 0.0373(11) 0.0163(9) 0.0300(10) 0.0185(8)
    C3A 0.0530(12) 0.0220(9) 0.0325(10) 0.0184(9) 0.0247(9) 0.0121(8)
    C4A 0.0190(8) 0.0145(8) 0.0214(8) 0.0051(6) 0.0017(6) 0.0067(6)
    C5A 0.0319(10) 0.0191(8) 0.0242(9) 0.0031(7) 0.0094(7) 0.0091(7)
    C6A 0.0367(10) 0.0190(9) 0.0219(9) 0.0080(7) 0.0104(8) 0.0055(7)
    C11A 0.0282(9) 0.0169(8) 0.0253(9) 0.0089(7) 0.0082(7) 0.0087(7)
    C21A 0.0575(13) 0.0173(9) 0.0186(9) 0.0126(8) 0.0079(8) 0.0046(7)
    C31A 0.0461(11) 0.0207(9) 0.0201(8) 0.0135(8) 0.0092(8) 0.0095(7)
    C41A 0.0169(8) 0.0132(7) 0.0230(8) 0.0055(6) 0.0049(6) 0.0061(6)
    C51A 0.0260(9) 0.0174(8) 0.0191(8) 0.0038(7) 0.0014(7) 0.0053(7)
    C61A 0.0333(10) 0.0206(9) 0.0232(9) 0.0070(7) 0.0034(7) 0.0112(7)
    S4B 0.0249(2) 0.0130(2) 0.0166(2) 0.0002(2) 0.0045(2) 0.0037(2)
    O41B 0.0354(7) 0.0175(6) 0.0318(7) 0.0035(5) -0.0030(6) 0.0109(5)
    O42B 0.0215(6) 0.0284(7) 0.0480(8) -0.0020(5) -0.0003(6) 0.0193(6)
    O43B 0.0765(11) 0.0197(7) 0.0295(7) -0.0044(7) 0.0292(7) -0.0018(6)
    C1B 0.0217(8) 0.0163(9) 0.0213(8) 0.0044(7) 0.0034(7) 0.0067(7)
    C2B 0.0372(10) 0.0176(9) 0.0342(10) 0.0094(8) 0.0197(8) 0.0066(8)
    C3B 0.0333(10) 0.0204(9) 0.0365(10) 0.0053(8) 0.0201(8) 0.0103(8)
    C4B 0.0221(8) 0.0150(8) 0.0171(8) 0.0021(6) 0.0017(6) 0.0063(6)
    C5B 0.0443(12) 0.0163(9) 0.0570(13) 0.0063(8) 0.0335(10) 0.0054(9)
    C6B 0.0456(12) 0.0184(9) 0.0676(15) 0.0040(9) 0.0410(11) 0.0097(9)
    O41C 0.0556(9) 0.0188(6) 0.0341(7) 0.0073(6) 0.0081(6) 0.0116(6)
    N1C 0.0262(8) 0.0150(7) 0.0277(8) 0.0031(6) -0.0010(6) 0.0091(6)
    N41C 0.1053(19) 0.0143(9) 0.0331(10) 0.0013(10) -0.0090(11) 0.0059(8)
    C2C 0.0263(9) 0.0234(9) 0.0280(9) 0.0057(7) 0.0068(7) 0.0128(8)
    C3C 0.0273(9) 0.0194(9) 0.0237(9) 0.0074(7) 0.0065(7) 0.0061(7)
    C4C 0.0227(8) 0.0159(8) 0.0252(9) 0.0049(7) 0.0009(7) 0.0070(7)
    C5C 0.0276(9) 0.0192(9) 0.0283(9) 0.0070(7) 0.0106(7) 0.0084(7)
    C6C 0.0306(10) 0.0185(9) 0.0292(9) 0.0096(7) 0.0082(8) 0.0057(7)
    C41C 0.0246(9) 0.0184(9) 0.0303(10) 0.0041(7) 0.0039(7) 0.0065(7)
    O41D 0.0883(12) 0.0197(7) 0.0329(8) 0.0176(7) 0.0187(8) 0.0127(6)
    N1D 0.0213(7) 0.0128(7) 0.0204(7) 0.0038(6) 0.0017(6) 0.0044(6)
    N41D 0.1010(17) 0.0167(9) 0.0259(9) 0.0179(9) 0.0114(10) 0.0050(7)
    C2D 0.0216(8) 0.0179(8) 0.0238(8) 0.0066(7) 0.0063(7) 0.0058(7)
    C3D 0.0235(9) 0.0179(8) 0.0289(9) 0.0046(7) 0.0080(7) 0.0091(7)
    C4D 0.0242(9) 0.0144(8) 0.0223(8) 0.0052(6) 0.0012(7) 0.0050(7)
    C5D 0.0266(9) 0.0206(8) 0.0201(8) 0.0108(7) 0.0061(7) 0.0058(7)
    C6D 0.0236(9) 0.0201(8) 0.0224(8) 0.0055(7) 0.0070(7) 0.0082(7)
    C41D 0.0361(10) 0.0162(8) 0.0278(9) 0.0058(7) 0.0028(8) 0.0059(7)
    O41E 0.0664(10) 0.0169(6) 0.0357(8) 0.0029(6) 0.0097(7) 0.0087(6)
    N1E 0.0237(8) 0.0137(7) 0.0252(8) 0.0040(6) 0.0054(6) 0.0058(6)
    N41E 0.0875(16) 0.0170(9) 0.0299(10) 0.0026(9) 0.0118(10) 0.0040(8)
    C2E 0.0216(9) 0.0196(9) 0.0308(9) 0.0053(7) 0.0022(7) 0.0077(7)
    C3E 0.0242(9) 0.0191(9) 0.0329(10) 0.0081(7) 0.0030(7) 0.0088(7)
    C4E 0.0258(9) 0.0156(8) 0.0279(9) 0.0062(7) 0.0098(7) 0.0063(7)
    C5E 0.0196(8) 0.0208(9) 0.0214(8) 0.0033(7) 0.0044(7) 0.0064(7)
    C6E 0.0241(9) 0.0210(8) 0.0243(9) 0.0091(7) 0.0053(7) 0.0098(7)
    C41E 0.0336(10) 0.0170(9) 0.0301(10) 0.0067(7) 0.0100(8) 0.0059(7)
_geom_special_details
;
Bond distances, angles <i>etc</i>. have been calculated using the rounded
fractional coordinates. All su's are estimated from the variances of the
(full) variance-covariance matrix. The cell e.s.d.'s are taken into account in
the estimation of distances, angles and torsion angles
;
loop_
    _geom_bond_atom_site_label_1
    _geom_bond_atom_site_label_2
    _geom_bond_site_symmetry_1
    _geom_bond_site_symmetry_2
    _geom_bond_distance
    _geom_bond_publ_flag
    S4A O41A . . 1.4479(13) no
    S4A O42A . . 1.4661(14) no
    S4A O43A . . 1.4628(14) no
    S4A C4A . . 1.7921(19) no
    S41A O44A . . 1.4483(13) no
    S41A O45A . . 1.4660(13) no
    S41A O46A . . 1.4693(13) no
    S41A C41A . . 1.7941(18) no
    S4B O42B . . 1.4602(14) no
    S4B O43B . . 1.4432(15) no
    S4B C4B . . 1.7962(19) no
    S4B O41B . . 1.4569(14) no
    O41C C41C . . 1.234(2) no
    O41D C41D . . 1.235(2) no
    O41E C41E . . 1.231(2) no
    N1C C2C . . 1.495(2) no
    N1C C6C . . 1.507(2) no
    N41C C41C . . 1.329(3) no
    N1C H12C . . 0.90(3) no
    N1C H11C . . 0.91(2) no
    N41C H42C . . 0.89(3) no
    N41C H41C . . 0.80(3) no
    N1D C2D . . 1.508(2) no
    N1D C6D . . 1.497(2) no
    N41D C41D . . 1.331(3) no
    N1D H11D . . 0.90(2) no
    N1D H12D . . 0.91(2) no
    N41D H41D . . 0.94(3) no
    N41D H42D . . 0.85(3) no
    N1E C2E . . 1.512(2) no
    N1E C6E . . 1.493(2) no
    N41E C41E . . 1.332(3) no
    N1E H11E . . 0.901(19) no
    N1E H12E . . 0.93(2) no
    N41E H42E . . 0.89(3) no
    N41E H41E . . 0.89(3) no
    C1A C11A . . 1.497(3) no
    C1A C6A . . 1.398(3) no
    C1A C2A . . 1.404(3) no
    C2A C3A . . 1.386(3) no
    C3A C4A . . 1.391(3) no
    C4A C5A . . 1.387(2) no
    C5A C6A . . 1.396(3) no
    C11A C21A . . 1.395(3) no
    C11A C61A . . 1.398(2) no
    C21A C31A . . 1.394(3) no
    C31A C41A . . 1.390(2) no
    C41A C51A . . 1.386(2) no
    C51A C61A . . 1.396(3) no
    C2A H2A . . 0.9300 no
    C3A H3A . . 0.9300 no
    C5A H5A . . 0.9300 no
    C6A H6A . . 0.9300 no
    C21A H21A . . 0.9300 no
    C31A H31A . . 0.9300 no
    C51A H51A . . 0.9300 no
    C61A H61A . . 0.9300 no
    C1B C2B . . 1.392(2) no
    C1B C6B . . 1.398(3) no
    C1B C1B . 2_766 1.507(2) no
    C2B C3B . . 1.397(3) no
    C3B C4B . . 1.385(3) no
    C4B C5B . . 1.374(3) no
    C5B C6B . . 1.397(3) no
    C2B H2B . . 0.9300 no
    C3B H3B . . 0.9300 no
    C5B H5B . . 0.9300 no
    C6B H6B . . 0.9300 no
    C2C C3C . . 1.527(3) no
    C3C C4C . . 1.547(2) no
    C4C C5C . . 1.525(2) no
    C4C C41C . . 1.532(3) no
    C5C C6C . . 1.521(3) no
    C2C H22C . . 0.9700 no
    C2C H21C . . 0.9700 no
    C3C H32C . . 0.9700 no
    C3C H31C . . 0.9700 no
    C4C H4C . . 0.9800 no
    C5C H52C . . 0.9700 no
    C5C H51C . . 0.9700 no
    C6C H62C . . 0.9700 no
    C6C H61C . . 0.9700 no
    C2D C3D . . 1.524(3) no
    C3D C4D . . 1.529(2) no
    C4D C5D . . 1.543(2) no
    C4D C41D . . 1.531(3) no
    C5D C6D . . 1.524(3) no
    C2D H22D . . 0.9700 no
    C2D H21D . . 0.9700 no
    C3D H31D . . 0.9700 no
    C3D H32D . . 0.9700 no
    C4D H4D . . 0.9800 no
    C5D H52D . . 0.9700 no
    C5D H51D . . 0.9700 no
    C6D H62D . . 0.9700 no
    C6D H61D . . 0.9700 no
    C2E C3E . . 1.528(3) no
    C3E C4E . . 1.529(2) no
    C4E C41E . . 1.535(3) no
    C4E C5E . . 1.547(2) no
    C5E C6E . . 1.524(3) no
    C2E H21E . . 0.9700 no
    C2E H22E . . 0.9700 no
    C3E H31E . . 0.9700 no
    C3E H32E . . 0.9700 no
    C4E H4E . . 0.9800 no
    C5E H51E . . 0.9700 no
    C5E H52E . . 0.9700 no
    C6E H61E . . 0.9700 no
    C6E H62E . . 0.9700 no
loop_
    _geom_angle_atom_site_label_1
    _geom_angle_atom_site_label_2
    _geom_angle_atom_site_label_3
    _geom_angle_site_symmetry_1
    _geom_angle_site_symmetry_2
    _geom_angle_site_symmetry_3
    _geom_angle
    _geom_angle_publ_flag
    O41A S4A O42A . . . 113.10(8) no
    O41A S4A O43A . . . 113.03(8) no
    O41A S4A C4A . . . 105.39(8) no
    O42A S4A O43A . . . 112.15(8) no
    O42A S4A C4A . . . 106.45(8) no
    O43A S4A C4A . . . 106.00(8) no
    O44A S41A O45A . . . 113.64(8) no
    O44A S41A O46A . . . 112.80(8) no
    O44A S41A C41A . . . 106.64(8) no
    O45A S41A O46A . . . 111.65(8) no
    O45A S41A C41A . . . 105.75(8) no
    O46A S41A C41A . . . 105.63(8) no
    O41B S4B C4B . . . 105.82(8) no
    O42B S4B O43B . . . 114.33(9) no
    O42B S4B C4B . . . 105.54(9) no
    O43B S4B C4B . . . 106.30(8) no
    O41B S4B O42B . . . 111.02(8) no
    O41B S4B O43B . . . 113.05(9) no
    C2C N1C C6C . . . 111.72(14) no
    C6C N1C H12C . . . 110.7(16) no
    C2C N1C H12C . . . 105.9(13) no
    H11C N1C H12C . . . 110(2) no
    C2C N1C H11C . . . 109.3(14) no
    C6C N1C H11C . . . 108.7(15) no
    C41C N41C H42C . . . 118.7(15) no
    H41C N41C H42C . . . 122(3) no
    C41C N41C H41C . . . 119(2) no
    C2D N1D C6D . . . 111.19(13) no
    H11D N1D H12D . . . 108.3(18) no
    C6D N1D H12D . . . 108.2(14) no
    C2D N1D H11D . . . 110.7(11) no
    C6D N1D H11D . . . 107.7(12) no
    C2D N1D H12D . . . 110.6(15) no
    C41D N41D H41D . . . 120.1(15) no
    C41D N41D H42D . . . 120.8(18) no
    H41D N41D H42D . . . 119(2) no
    C2E N1E C6E . . . 111.37(14) no
    C2E N1E H12E . . . 109.5(11) no
    C6E N1E H11E . . . 109.5(11) no
    H11E N1E H12E . . . 109.0(17) no
    C6E N1E H12E . . . 107.9(12) no
    C2E N1E H11E . . . 109.5(12) no
    C41E N41E H42E . . . 116.8(15) no
    H41E N41E H42E . . . 120(2) no
    C41E N41E H41E . . . 122.5(19) no
    C2A C1A C6A . . . 117.65(18) no
    C6A C1A C11A . . . 121.55(15) no
    C2A C1A C11A . . . 120.78(17) no
    C1A C2A C3A . . . 121.5(2) no
    C2A C3A C4A . . . 119.86(19) no
    S4A C4A C5A . . . 120.85(14) no
    C3A C4A C5A . . . 119.74(18) no
    S4A C4A C3A . . . 119.29(13) no
    C4A C5A C6A . . . 120.16(16) no
    C1A C6A C5A . . . 121.03(16) no
    C1A C11A C61A . . . 121.88(16) no
    C21A C11A C61A . . . 117.61(17) no
    C1A C11A C21A . . . 120.51(16) no
    C11A C21A C31A . . . 121.60(17) no
    C21A C31A C41A . . . 119.81(17) no
    C31A C41A C51A . . . 119.70(16) no
    S41A C41A C31A . . . 120.26(13) no
    S41A C41A C51A . . . 120.01(12) no
    C41A C51A C61A . . . 120.03(15) no
    C11A C61A C51A . . . 121.24(17) no
    C3A C2A H2A . . . 119.00 no
    C1A C2A H2A . . . 119.00 no
    C4A C3A H3A . . . 120.00 no
    C2A C3A H3A . . . 120.00 no
    C6A C5A H5A . . . 120.00 no
    C4A C5A H5A . . . 120.00 no
    C5A C6A H6A . . . 119.00 no
    C1A C6A H6A . . . 120.00 no
    C31A C21A H21A . . . 119.00 no
    C11A C21A H21A . . . 119.00 no
    C41A C31A H31A . . . 120.00 no
    C21A C31A H31A . . . 120.00 no
    C41A C51A H51A . . . 120.00 no
    C61A C51A H51A . . . 120.00 no
    C51A C61A H61A . . . 119.00 no
    C11A C61A H61A . . . 119.00 no
    C2B C1B C6B . . . 116.53(17) no
    C1B C1B C6B 2_766 . . 121.34(16) no
    C1B C1B C2B 2_766 . . 122.13(15) no
    C1B C2B C3B . . . 122.04(17) no
    C2B C3B C4B . . . 120.08(16) no
    S4B C4B C5B . . . 119.76(15) no
    C3B C4B C5B . . . 119.07(18) no
    S4B C4B C3B . . . 121.16(14) no
    C4B C5B C6B . . . 120.6(2) no
    C1B C6B C5B . . . 121.6(2) no
    C3B C2B H2B . . . 119.00 no
    C1B C2B H2B . . . 119.00 no
    C4B C3B H3B . . . 120.00 no
    C2B C3B H3B . . . 120.00 no
    C6B C5B H5B . . . 120.00 no
    C4B C5B H5B . . . 120.00 no
    C1B C6B H6B . . . 119.00 no
    C5B C6B H6B . . . 119.00 no
    N1C C2C C3C . . . 111.39(15) no
    C2C C3C C4C . . . 112.68(14) no
    C3C C4C C41C . . . 110.21(14) no
    C3C C4C C5C . . . 109.64(14) no
    C5C C4C C41C . . . 111.56(15) no
    C4C C5C C6C . . . 110.43(15) no
    N1C C6C C5C . . . 108.74(14) no
    O41C C41C C4C . . . 122.36(16) no
    N41C C41C C4C . . . 115.82(17) no
    O41C C41C N41C . . . 121.8(2) no
    N1C C2C H21C . . . 109.00 no
    H21C C2C H22C . . . 108.00 no
    C3C C2C H21C . . . 109.00 no
    C3C C2C H22C . . . 109.00 no
    N1C C2C H22C . . . 109.00 no
    C2C C3C H31C . . . 109.00 no
    H31C C3C H32C . . . 108.00 no
    C4C C3C H31C . . . 109.00 no
    C2C C3C H32C . . . 109.00 no
    C4C C3C H32C . . . 109.00 no
    C41C C4C H4C . . . 108.00 no
    C3C C4C H4C . . . 108.00 no
    C5C C4C H4C . . . 108.00 no
    C4C C5C H51C . . . 110.00 no
    C6C C5C H51C . . . 110.00 no
    C6C C5C H52C . . . 110.00 no
    H51C C5C H52C . . . 108.00 no
    C4C C5C H52C . . . 110.00 no
    H61C C6C H62C . . . 108.00 no
    C5C C6C H62C . . . 110.00 no
    C5C C6C H61C . . . 110.00 no
    N1C C6C H62C . . . 110.00 no
    N1C C6C H61C . . . 110.00 no
    N1D C2D C3D . . . 109.63(14) no
    C2D C3D C4D . . . 111.47(15) no
    C3D C4D C41D . . . 111.38(15) no
    C3D C4D C5D . . . 109.69(14) no
    C5D C4D C41D . . . 109.04(14) no
    C4D C5D C6D . . . 112.15(14) no
    N1D C6D C5D . . . 109.64(14) no
    O41D C41D C4D . . . 121.79(16) no
    O41D C41D N41D . . . 122.00(19) no
    N41D C41D C4D . . . 116.18(17) no
    N1D C2D H22D . . . 110.00 no
    N1D C2D H21D . . . 110.00 no
    C3D C2D H22D . . . 110.00 no
    H21D C2D H22D . . . 108.00 no
    C3D C2D H21D . . . 110.00 no
    H31D C3D H32D . . . 108.00 no
    C2D C3D H31D . . . 109.00 no
    C2D C3D H32D . . . 109.00 no
    C4D C3D H32D . . . 109.00 no
    C4D C3D H31D . . . 109.00 no
    C41D C4D H4D . . . 109.00 no
    C3D C4D H4D . . . 109.00 no
    C5D C4D H4D . . . 109.00 no
    C6D C5D H51D . . . 109.00 no
    C4D C5D H51D . . . 109.00 no
    C4D C5D H52D . . . 109.00 no
    H51D C5D H52D . . . 108.00 no
    C6D C5D H52D . . . 109.00 no
    N1D C6D H62D . . . 110.00 no
    N1D C6D H61D . . . 110.00 no
    C5D C6D H62D . . . 110.00 no
    H61D C6D H62D . . . 108.00 no
    C5D C6D H61D . . . 110.00 no
    N1E C2E C3E . . . 109.19(14) no
    C2E C3E C4E . . . 111.85(15) no
    C3E C4E C41E . . . 110.66(15) no
    C5E C4E C41E . . . 109.62(14) no
    C3E C4E C5E . . . 109.63(14) no
    C4E C5E C6E . . . 111.42(14) no
    N1E C6E C5E . . . 110.18(15) no
    O41E C41E C4E . . . 121.27(16) no
    N41E C41E C4E . . . 116.03(17) no
    O41E C41E N41E . . . 122.7(2) no
    N1E C2E H21E . . . 110.00 no
    N1E C2E H22E . . . 110.00 no
    C3E C2E H21E . . . 110.00 no
    C3E C2E H22E . . . 110.00 no
    H21E C2E H22E . . . 108.00 no
    C2E C3E H31E . . . 109.00 no
    C2E C3E H32E . . . 109.00 no
    C4E C3E H31E . . . 109.00 no
    C4E C3E H32E . . . 109.00 no
    H31E C3E H32E . . . 108.00 no
    C3E C4E H4E . . . 109.00 no
    C5E C4E H4E . . . 109.00 no
    C41E C4E H4E . . . 109.00 no
    C4E C5E H51E . . . 109.00 no
    C4E C5E H52E . . . 109.00 no
    C6E C5E H51E . . . 109.00 no
    C6E C5E H52E . . . 109.00 no
    H51E C5E H52E . . . 108.00 no
    N1E C6E H61E . . . 110.00 no
    N1E C6E H62E . . . 110.00 no
    C5E C6E H61E . . . 110.00 no
    C5E C6E H62E . . . 110.00 no
    H61E C6E H62E . . . 108.00 no
loop_
    _geom_torsion_atom_site_label_1
    _geom_torsion_atom_site_label_2
    _geom_torsion_atom_site_label_3
    _geom_torsion_atom_site_label_4
    _geom_torsion_site_symmetry_1
    _geom_torsion_site_symmetry_2
    _geom_torsion_site_symmetry_3
    _geom_torsion_site_symmetry_4
    _geom_torsion
    _geom_torsion_publ_flag
    O41A S4A C4A C3A . . . . -81.03(17) no
    O41A S4A C4A C5A . . . . 94.97(15) no
    O42A S4A C4A C3A . . . . 39.33(17) no
    O42A S4A C4A C5A . . . . -144.66(14) no
    O43A S4A C4A C3A . . . . 158.91(16) no
    O43A S4A C4A C5A . . . . -25.09(16) no
    O44A S41A C41A C31A . . . . -143.79(14) no
    O44A S41A C41A C51A . . . . 38.29(16) no
    O45A S41A C41A C31A . . . . -22.51(16) no
    O45A S41A C41A C51A . . . . 159.56(14) no
    O46A S41A C41A C31A . . . . 95.98(15) no
    O46A S41A C41A C51A . . . . -81.95(15) no
    O43B S4B C4B C5B . . . . -24.14(18) no
    O42B S4B C4B C3B . . . . 35.67(16) no
    O41B S4B C4B C3B . . . . -82.09(15) no
    O41B S4B C4B C5B . . . . 96.31(16) no
    O42B S4B C4B C5B . . . . -145.93(16) no
    O43B S4B C4B C3B . . . . 157.47(15) no
    C6C N1C C2C C3C . . . . -55.64(19) no
    C2C N1C C6C C5C . . . . 60.94(19) no
    C6D N1D C2D C3D . . . . 60.39(18) no
    C2D N1D C6D C5D . . . . -59.47(18) no
    C2E N1E C6E C5E . . . . -59.72(18) no
    C6E N1E C2E C3E . . . . 59.69(19) no
    C2A C1A C11A C61A . . . . -143.92(19) no
    C11A C1A C6A C5A . . . . 176.71(16) no
    C6A C1A C2A C3A . . . . 2.2(3) no
    C2A C1A C6A C5A . . . . -1.5(3) no
    C6A C1A C11A C21A . . . . -141.7(2) no
    C6A C1A C11A C61A . . . . 37.9(2) no
    C11A C1A C2A C3A . . . . -176.04(19) no
    C2A C1A C11A C21A . . . . 36.5(3) no
    C1A C2A C3A C4A . . . . -0.9(3) no
    C2A C3A C4A S4A . . . . 174.89(17) no
    C2A C3A C4A C5A . . . . -1.2(3) no
    C3A C4A C5A C6A . . . . 1.8(3) no
    S4A C4A C5A C6A . . . . -174.16(13) no
    C4A C5A C6A C1A . . . . -0.5(3) no
    C1A C11A C21A C31A . . . . -179.60(18) no
    C21A C11A C61A C51A . . . . -0.8(3) no
    C1A C11A C61A C51A . . . . 179.60(16) no
    C61A C11A C21A C31A . . . . 0.8(3) no
    C11A C21A C31A C41A . . . . -0.7(3) no
    C21A C31A C41A C51A . . . . 0.6(3) no
    C21A C31A C41A S41A . . . . -177.32(16) no
    C31A C41A C51A C61A . . . . -0.6(3) no
    S41A C41A C51A C61A . . . . 177.33(13) no
    C41A C51A C61A C11A . . . . 0.7(3) no
    C2B C1B C6B C5B . . . . 0.1(3) no
    C2B C1B C1B C6B . . 2_766 2_766 0.3(3) no
    C6B C1B C1B C6B . . 2_766 2_766 -180.00(19) no
    C6B C1B C1B C2B . . 2_766 2_766 -0.3(3) no
    C1B C1B C2B C3B 2_766 . . . 179.69(16) no
    C2B C1B C1B C2B . . 2_766 2_766 180.00(17) no
    C1B C1B C6B C5B 2_766 . . . -179.65(19) no
    C6B C1B C2B C3B . . . . 0.0(3) no
    C1B C2B C3B C4B . . . . 0.8(3) no
    C2B C3B C4B S4B . . . . 176.90(14) no
    C2B C3B C4B C5B . . . . -1.5(3) no
    C3B C4B C5B C6B . . . . 1.6(3) no
    S4B C4B C5B C6B . . . . -176.87(17) no
    C4B C5B C6B C1B . . . . -0.9(3) no
    N1C C2C C3C C4C . . . . 50.99(19) no
    C2C C3C C4C C41C . . . . -174.92(14) no
    C2C C3C C4C C5C . . . . -51.75(19) no
    C3C C4C C41C N41C . . . . -71.7(2) no
    C3C C4C C41C O41C . . . . 107.02(19) no
    C5C C4C C41C N41C . . . . 166.30(18) no
    C41C C4C C5C C6C . . . . 179.63(14) no
    C3C C4C C5C C6C . . . . 57.26(18) no
    C5C C4C C41C O41C . . . . -15.0(2) no
    C4C C5C C6C N1C . . . . -61.90(18) no
    N1D C2D C3D C4D . . . . -57.77(17) no
    C2D C3D C4D C41D . . . . 175.04(14) no
    C2D C3D C4D C5D . . . . 54.23(19) no
    C3D C4D C41D O41D . . . . -12.3(2) no
    C3D C4D C41D N41D . . . . 169.59(18) no
    C5D C4D C41D N41D . . . . -69.2(2) no
    C5D C4D C41D O41D . . . . 108.90(19) no
    C3D C4D C5D C6D . . . . -53.70(19) no
    C41D C4D C5D C6D . . . . -175.91(14) no
    C4D C5D C6D N1D . . . . 56.29(18) no
    N1E C2E C3E C4E . . . . -57.49(18) no
    C2E C3E C4E C5E . . . . 54.81(19) no
    C2E C3E C4E C41E . . . . 175.84(14) no
    C41E C4E C5E C6E . . . . -175.66(14) no
    C3E C4E C41E O41E . . . . -20.9(2) no
    C3E C4E C41E N41E . . . . 161.03(18) no
    C5E C4E C41E O41E . . . . 100.16(19) no
    C5E C4E C41E N41E . . . . -77.9(2) no
    C3E C4E C5E C6E . . . . -54.01(19) no
    C4E C5E C6E N1E . . . . 56.66(18) no
loop_
    _geom_hbond_atom_site_label_D
    _geom_hbond_atom_site_label_H
    _geom_hbond_atom_site_label_A
    _geom_hbond_site_symmetry_A
    _geom_hbond_distance_DH
    _geom_hbond_distance_HA
    _geom_hbond_distance_DA
    _geom_hbond_angle_DHA
    _geom_hbond_publ_flag
    N1C H11C O42A 2_766 0.91(2) 1.99(2) 2.889(2) 169(2) yes
    N1C H12C O45A 2_776 0.90(3) 1.95(3) 2.838(2) 168.1(18) yes
    N1D H11D O43A . 0.90(2) 2.04(2) 2.878(2) 154.6(16) yes
    N1D H11D O43B . 0.90(2) 2.407(18) 2.855(2) 111.0(15) yes
    N1D H12D O46A 1_545 0.91(2) 1.98(2) 2.877(2) 170(2) yes
    N1E H11E O42B . 0.901(19) 2.003(19) 2.878(2) 163.5(18) yes
    N1E H12E O44A 1_445 0.93(2) 2.508(18) 2.908(2) 106.2(15) yes
    N41C H42C O41E . 0.89(3) 1.95(3) 2.836(3) 178(2) yes
    N41D H41D O41D 2_645 0.94(3) 2.00(3) 2.936(3) 171(2) yes
    N41D H42D O41C 1_544 0.85(3) 2.34(3) 3.134(2) 158(2) yes
    N41E H41E O41D 2_656 0.89(3) 2.16(3) 2.996(2) 158(3) yes
    N41E H42E O41C . 0.89(3) 2.13(3) 3.014(3) 172(2) yes
    C5B H5B O43B . 0.93 2.57 2.939(3) 104 no
    C2C H21C O42B 2_666 0.97 2.36 3.276(2) 156 no
    C2D H21D O41A 2_655 0.97 2.57 3.423(2) 147 no
    C31A H31A O45A . 0.93 2.58 2.944(2) 104 no
    C51A H51A O41B 2_766 0.93 2.45 3.367(2) 169 no
    C6C H61C O41A 1_566 0.97 2.41 3.295(2) 152 no
    C6E H61E O44A 2_766 0.97 2.46 3.345(2) 151 no
    C6D H62D O41A 2_655 0.97 2.52 3.380(2) 148 no
