# Supplementary material for: Bis(4-carbamoylpiperidinium) biphenyl-4,4′-disulfonate
Source: Acta Crystallogr Sect E Struct Rep Online. 2010 Nov 13;66(Pt 12):o3160–1. doi: 10.1107/S1600536810045526 (PMC3011572; doi:10.1107/S1600536810045526)
Supplement: Supplementary file 2 [file e-66-o3160-Isup2.hkl]

#
# h,k,l, Fc-squared, Fo-squared, sigma(Fo-squared) and status flag
#
data_I
_shelx_title ' gs09gs32 in P-1'
_shelx_refln_list_code          4
_shelx_F_calc_maximum      290.66
_exptl_crystal_F_000       906.00
_reflns_d_resolution_high  0.8107
 
loop_
 _symmetry_equiv_pos_as_xyz
 'x, y, z'
 '-x, -y, -z'
 
_cell_length_a     8.2530
_cell_length_b    16.0418
_cell_length_c    16.7408
_cell_angle_alpha 112.255
_cell_angle_beta   97.166
_cell_angle_gamma 101.714
 
_shelx_F_squared_multiplier     1.000
 
loop_
 _refln_index_h
 _refln_index_k
 _refln_index_l
 _refln_F_squared_calc
 _refln_F_squared_meas
 _refln_F_squared_sigma
 _refln_observed_status
   2   0   0     9703.84     9446.30    106.59 o
   3   0   0      468.82      451.81      9.34 o
   4   0   0     3494.52     3478.13     36.83 o
   5   0   0      424.49      412.60      9.95 o
   6   0   0     1114.34     1050.06     12.73 o
   7   0   0      383.64      321.00     10.70 o
   8   0   0      798.93      797.11     23.24 o
   9   0   0      245.58      214.22     12.32 o
  -9   1   0       47.34       51.49      7.62 o
  -8   1   0      522.61      484.27     21.70 o
  -7   1   0     1731.64     1679.87     50.26 o
  -6   1   0        0.01       -0.30      5.46 o
  -5   1   0     1602.99     1800.52     17.29 o
  -4   1   0     4853.40     4745.57     22.12 o
  -3   1   0        5.12        5.47      4.26 o
  -2   1   0    84484.63    78062.84    402.66 o
   1   1   0     1335.78     1529.80     11.29 o
   2   1   0     1732.20     1559.90     24.97 o
   3   1   0       39.19       26.81      2.98 o
   4   1   0      123.71      146.48      5.38 o
   5   1   0      170.80      186.50      6.32 o
   6   1   0      522.95      466.25      9.19 o
   7   1   0       57.08       57.90      7.84 o
   8   1   0      491.15      472.20     14.87 o
   9   1   0       54.24       71.07      8.14 o
  -9   2   0       86.42       79.48      7.87 o
  -8   2   0       17.50       18.51      7.10 o
  -7   2   0      185.68      170.32      7.63 o
  -6   2   0        3.81        3.06      2.36 o
  -5   2   0      394.52      349.63      4.96 o
  -4   2   0        5.91       14.12      3.02 o
  -3   2   0      174.37      123.90      3.84 o
  -2   2   0       83.47       96.89      2.38 o
  -1   2   0      106.33      162.66      3.61 o
   1   2   0      869.32     1100.32     25.18 o
   2   2   0      551.50      617.08      5.80 o
   3   2   0      379.15      394.09      6.37 o
   4   2   0       15.05       21.97      4.08 o
   5   2   0      504.21      504.02      8.42 o
   6   2   0      268.99      278.84      7.94 o
   7   2   0      662.02      657.93     21.62 o
   8   2   0       34.84       34.88      7.97 o
   9   2   0       86.66       83.50      9.21 o
 -10   3   0        1.00        5.23     12.28 o
  -9   3   0      118.02      123.95      8.19 o
  -8   3   0      553.33      550.23     18.04 o
  -7   3   0       89.95       82.57      6.68 o
  -6   3   0      626.41      608.51      9.07 o
  -5   3   0      254.40      235.22      5.15 o
  -4   3   0       61.62       70.21      3.41 o
  -3   3   0     5709.37     5784.52     21.36 o
  -2   3   0      419.07      439.63      5.98 o
  -1   3   0     2037.79     2348.65     18.78 o
   0   3   0     5346.41     5318.08     28.83 o
   1   3   0      349.45      378.16      6.97 o
   2   3   0     3048.42     3040.07     28.10 o
   3   3   0      721.88      721.55      4.72 o
   4   3   0      154.97      140.38      3.17 o
   5   3   0      440.98      448.53     11.96 o
   6   3   0        0.45        5.79      6.59 o
   7   3   0      718.39      669.77     15.76 o
   8   3   0      108.14      109.87     10.19 o
   9   3   0       88.74       81.49      8.47 o
 -10   4   0       54.22       49.52     11.90 o
  -9   4   0       43.73       29.57      8.22 o
  -8   4   0      623.49      590.82     12.96 o
  -7   4   0      219.83      193.04      7.34 o
  -6   4   0      874.40      885.01     18.70 o
  -5   4   0      293.59      297.55      4.93 o
  -4   4   0       10.79       12.91      3.10 o
  -3   4   0     1369.14     1511.34     11.38 o
  -2   4   0     1595.64     1660.69     15.61 o
  -1   4   0      197.11      173.69      9.57 o
   0   4   0    47678.43    39356.61    206.85 o
   1   4   0       10.41       35.75      3.87 o
   2   4   0      614.64      686.45      5.45 o
   3   4   0       61.62       59.59      2.82 o
   4   4   0       60.69       64.45      2.52 o
   5   4   0      685.20      688.29      8.25 o
   6   4   0       24.49       27.59      7.05 o
   7   4   0      346.33      344.08     11.59 o
   8   4   0      257.20      228.24     10.51 o
 -10   5   0       45.27       50.89     12.35 o
  -9   5   0        0.70        6.08     11.47 o
  -8   5   0      401.97      390.80      9.75 o
  -7   5   0     1595.45     1528.08     19.15 o
  -6   5   0       90.73      100.89      4.70 o
  -5   5   0       63.88       56.27      3.72 o
  -4   5   0     3273.68     3351.00     39.75 o
  -3   5   0     3978.91     4142.78     26.76 o
  -2   5   0     3799.72     3830.96     38.12 o
  -1   5   0      576.64      686.84     11.28 o
   0   5   0     5237.47     5064.60     25.29 o
   1   5   0    23033.34    22170.51    189.09 o
   2   5   0     4143.77     4537.63     35.08 o
   3   5   0       46.87       55.74      3.75 o
   4   5   0       49.92       44.60      2.72 o
   5   5   0     1077.37     1130.01     32.43 o
   6   5   0       28.21       46.36      7.85 o
   7   5   0      202.46      200.11     10.11 o
   8   5   0      215.81      192.37     10.92 o
 -10   6   0       35.21       30.46     13.51 o
  -9   6   0      525.93      565.17     17.81 o
  -8   6   0        1.11        3.18      7.23 o
  -7   6   0     1947.33     1906.35     44.64 o
  -6   6   0      207.06      210.24      6.55 o
  -5   6   0      721.50      833.89     13.24 o
  -4   6   0       21.47       31.52      3.13 o
  -3   6   0     1074.06     1049.55      6.43 o
  -2   6   0      217.91      228.21      3.71 o
  -1   6   0    19021.63    18694.70    102.02 o
   0   6   0    25466.96    25741.36    286.23 o
   1   6   0    10563.25    10766.83     55.04 o
   2   6   0     1148.61     1155.95      8.98 o
   3   6   0      178.50      186.34      3.92 o
   4   6   0      872.91      891.00      8.78 o
   5   6   0       62.60       70.80      8.22 o
   6   6   0      255.03      248.35     11.65 o
   7   6   0       92.50      101.48      9.77 o
   8   6   0       10.77       13.66     14.28 o
 -10   7   0        0.19       11.70     11.27 o
  -9   7   0      314.57      341.03     15.60 o
  -8   7   0      882.48      976.25     20.75 o
  -7   7   0        3.03        2.47      5.20 o
  -6   7   0      585.68      578.42      9.16 o
  -5   7   0       49.13       47.60      5.05 o
  -4   7   0      185.65      169.74      3.82 o
  -3   7   0      727.22      735.07      5.51 o
  -2   7   0     3931.51     4207.27     28.92 o
  -1   7   0     7592.17     7794.65     31.55 o
   0   7   0     1008.16      910.18     10.25 o
   1   7   0     2579.36     2856.87     18.67 o
   2   7   0       12.19        9.43      3.01 o
   3   7   0        1.83        4.41      2.78 o
   4   7   0      543.64      542.33     14.91 o
   5   7   0      331.73      349.41     15.59 o
   6   7   0       13.02       11.68      7.73 o
   7   7   0      230.10      246.74     11.77 o
  -9   8   0       11.70       16.18     11.67 o
  -8   8   0      102.31       97.31     11.68 o
  -7   8   0      208.89      193.77      9.73 o
  -6   8   0        0.29        3.34      4.80 o
  -5   8   0        0.81        5.05      4.71 o
  -4   8   0       24.01       26.91      2.54 o
  -3   8   0      704.90      738.20      6.12 o
  -2   8   0       42.71       43.77      2.70 o
  -1   8   0     1283.88     1387.00     12.00 o
   0   8   0     7150.30     6982.54     37.73 o
   1   8   0     1123.35     1120.17     10.86 o
   2   8   0     1116.85     1096.11     12.40 o
   3   8   0       15.91       16.52      3.81 o
   4   8   0       20.25       21.75      4.86 o
   5   8   0      294.27      286.81     16.02 o
   6   8   0       65.84       72.36      9.23 o
   7   8   0       12.22       15.70      8.73 o
  -9   9   0        0.21       -1.83     16.79 o
  -8   9   0        5.84       10.95     10.72 o
  -7   9   0      915.35      897.96     11.97 o
  -6   9   0      229.21      238.27      8.71 o
  -5   9   0       90.28       87.21      6.08 o
  -4   9   0      347.68      321.74     13.67 o
  -3   9   0      233.80      217.79      4.99 o
  -2   9   0     1273.88     1255.52     13.15 o
  -1   9   0      144.34      144.68      6.16 o
   0   9   0     1737.87     1804.25     26.05 o
   1   9   0     3513.07     3529.14     44.55 o
   2   9   0      107.30       89.02      5.96 o
   3   9   0        0.66        0.87      5.03 o
   4   9   0      840.27      835.68     22.44 o
   5   9   0       16.42       13.31      7.56 o
   6   9   0       40.99       50.28      8.34 o
   7   9   0      240.10      226.86     17.05 o
  -9  10   0      261.08      271.82     15.22 o
  -8  10   0      175.57      186.43     12.23 o
  -7  10   0      255.12      250.85      9.76 o
  -6  10   0       24.76       24.05      6.07 o
  -5  10   0      231.89      235.58      7.45 o
  -4  10   0      108.86      124.11      7.81 o
  -3  10   0      672.94      657.57      6.80 o
  -2  10   0      977.39     1019.43     14.85 o
  -1  10   0     2480.66     2439.34     17.94 o
   0  10   0      126.42      174.79      8.62 o
   1  10   0      521.32      559.36      8.77 o
   2  10   0      205.21      222.18      7.74 o
   3  10   0        6.46       13.59      5.52 o
   4  10   0       40.00       38.03      7.45 o
   5  10   0      128.24      139.78     10.33 o
   6  10   0      120.20      116.15     10.34 o
  -9  11   0        3.60        9.35     11.64 o
  -8  11   0      387.04      409.46     12.05 o
  -7  11   0      151.61      166.66      9.70 o
  -6  11   0      728.30      730.89     11.04 o
  -5  11   0       85.45       78.47      8.34 o
  -4  11   0     1043.00     1042.05     14.69 o
  -3  11   0      107.88       98.64      4.13 o
  -2  11   0      352.09      332.07      7.87 o
  -1  11   0        1.07        1.55      5.46 o
   0  11   0     1071.38     1084.34     13.03 o
   1  11   0      114.18       89.33      6.45 o
   2  11   0      179.10      172.89      7.46 o
   3  11   0      716.71      680.46     15.09 o
   4  11   0      181.70      188.43      9.90 o
   5  11   0      234.30      248.62     11.73 o
   6  11   0      116.21      122.45     16.78 o
  -9  12   0        6.44        6.28      9.65 o
  -8  12   0      909.70      867.50     16.46 o
  -7  12   0      294.29      294.85     11.67 o
  -6  12   0       15.40       13.58      7.93 o
  -5  12   0       70.66       83.08      8.16 o
  -4  12   0      414.12      418.27     11.09 o
  -3  12   0       11.58        8.00     10.39 o
  -2  12   0      168.35      210.71      7.59 o
  -1  12   0      264.93      297.84      9.07 o
   0  12   0     1219.29     1201.64     28.53 o
   1  12   0     1221.40     1149.80     14.89 o
   2  12   0       99.59       95.93      6.87 o
   3  12   0       28.42       24.03      5.53 o
   4  12   0        8.72        9.54      7.81 o
   5  12   0      113.68      102.63      9.49 o
  -8  13   0       28.34       29.70      8.61 o
  -7  13   0      696.38      690.71     15.51 o
  -6  13   0      502.93      479.67     12.39 o
  -5  13   0      323.18      308.14     11.11 o
  -4  13   0      288.24      292.87     10.10 o
  -3  13   0     2581.49     2408.74     38.29 o
  -2  13   0       52.54       64.25     14.13 o
  -1  13   0      181.38      156.85      9.15 o
   0  13   0      299.34      245.49      8.08 o
   1  13   0      194.69      285.35     15.84 o
   2  13   0      398.66      408.34     10.88 o
   3  13   0        0.06        1.01      6.11 o
   4  13   0       31.38       27.82      8.55 o
  -8  14   0      664.94      637.43     15.23 o
  -7  14   0      383.01      372.30     12.76 o
  -6  14   0       82.69       80.77      9.31 o
  -5  14   0       98.98      101.50      8.75 o
  -4  14   0        1.48        7.08     11.57 o
  -3  14   0        0.38       -4.38     14.80 o
  -2  14   0       23.19       31.68     10.08 o
  -1  14   0       64.29      103.34     10.05 o
   0  14   0      225.67      255.11      8.56 o
   1  14   0      280.61      303.87      9.25 o
   2  14   0      874.05      895.79     24.01 o
   3  14   0      250.43      244.58     12.64 o
   4  14   0       29.03       34.54     10.00 o
  -7  15   0      165.74      162.99     10.87 o
  -6  15   0      385.09      362.35     12.01 o
  -5  15   0        1.56        7.61      7.89 o
  -4  15   0      116.87      112.35     11.73 o
  -3  15   0       38.87       31.84     19.57 o
  -2  15   0       22.23       28.49     11.35 o
  -1  15   0       39.86       26.93      9.97 o
   0  15   0     1631.08     1519.86     36.26 o
   1  15   0      250.47      252.57     12.15 o
   2  15   0      449.48      437.70     13.37 o
   3  15   0       71.89       51.60      9.09 o
  -7  16   0      115.04      137.63     14.68 o
  -6  16   0       61.81       58.13     12.54 o
  -5  16   0       60.61       67.64     14.78 o
  -4  16   0        5.54       26.40     11.64 o
  -3  16   0       22.08       28.42     11.21 o
  -2  16   0      145.52      157.15     13.01 o
  -1  16   0       88.02       94.30      9.76 o
   0  16   0      638.30      656.90     24.43 o
   1  16   0     1718.21     1774.96     58.44 o
   2  16   0       90.68       91.49      7.86 o
  -6  17   0      252.52      252.24     16.75 o
  -5  17   0       24.85       29.40     10.92 o
  -4  17   0        0.78        2.81     10.85 o
  -3  17   0        3.62        7.23     10.64 o
  -2  17   0      241.45      276.78     15.21 o
  -1  17   0      489.83      493.63     14.36 o
   0  17   0       65.45      107.49      9.78 o
   1  17   0      469.46      479.71     29.94 o
  -4  18   0        3.28        3.14     12.12 o
  -3  18   0        1.01       -0.15     12.42 o
  -2  18   0      110.54      115.53     12.75 o
  -1  18   0       11.53       35.54      8.97 o
   1 -18   1      463.67      525.89     15.02 o
   2 -18   1       31.28       44.75     11.11 o
   3 -18   1      635.23      708.25     22.07 o
   4 -18   1      491.75      492.91     19.17 o
   5 -18   1      154.32      146.25     13.88 o
  -1 -17   1      184.06      174.75     12.43 o
   0 -17   1       66.73       89.08      9.59 o
   1 -17   1      541.62      573.57     24.40 o
   2 -17   1      755.43      751.53     21.76 o
   3 -17   1        3.66       18.94     10.30 o
   4 -17   1        0.13        7.88     11.72 o
   5 -17   1       25.46       42.55     13.19 o
   6 -17   1       92.52      100.45     14.26 o
  -2 -16   1      122.44      121.40      8.53 o
  -1 -16   1        1.52       10.31      8.51 o
   0 -16   1       20.54       25.89      8.56 o
   1 -16   1       18.32       18.81      9.27 o
   2 -16   1      831.43      850.09     36.23 o
   3 -16   1      963.96      966.74     43.60 o
   4 -16   1       10.53       12.24     12.06 o
   5 -16   1       90.20      106.52     13.18 o
   6 -16   1      133.33      133.70      9.03 o
   7 -16   1      191.49      165.93     11.57 o
  -3 -15   1        6.58       16.85      9.03 o
  -2 -15   1      383.36      392.13     15.50 o
  -1 -15   1       17.45       25.75      6.74 o
   0 -15   1        6.09        7.62      6.78 o
   1 -15   1     1140.28     1133.50     22.54 o
   2 -15   1        6.54       15.90     12.62 o
   3 -15   1      379.81      402.41     16.50 o
   4 -15   1       55.71       68.15     10.75 o
   5 -15   1      818.78      739.53     14.32 o
   6 -15   1       81.45       99.43      9.12 o
   7 -15   1      298.91      295.64     12.93 o
  -4 -14   1       12.29       17.79      7.80 o
  -3 -14   1        4.09       11.32      7.86 o
  -2 -14   1      146.89      133.96      7.26 o
  -1 -14   1       45.41       61.20      6.24 o
   0 -14   1       65.60       70.62      6.41 o
   1 -14   1       73.99       87.83     13.64 o
   2 -14   1        0.07       13.38      8.65 o
   3 -14   1        0.26        9.63      9.67 o
   4 -14   1      543.14      520.15     17.55 o
   5 -14   1      414.61      397.12     12.09 o
   6 -14   1      670.91      642.45     14.05 o
   7 -14   1        1.36        6.31      8.09 o
   8 -14   1        9.05       21.22      8.92 o
  -5 -13   1        1.44        5.57     12.65 o
  -4 -13   1       34.18       41.86      8.40 o
  -3 -13   1       28.14       29.50      6.26 o
  -2 -13   1        4.93        4.95      5.19 o
  -1 -13   1      305.73      302.89      7.96 o
   0 -13   1       12.79       25.51      6.11 o
   1 -13   1       89.17       85.80      6.82 o
   2 -13   1      477.46      469.11     16.06 o
   3 -13   1       42.68       49.61     12.40 o
   4 -13   1      359.97      349.90     10.97 o
   5 -13   1      108.30      114.63      8.79 o
   6 -13   1       94.32       88.13      8.75 o
   7 -13   1       14.72       21.03      7.06 o
   8 -13   1      109.13      112.08     10.95 o
  -5 -12   1      326.71      343.21     13.05 o
  -4 -12   1       21.69       31.82      8.61 o
  -3 -12   1       36.50       25.20      6.21 o
  -2 -12   1        7.86       12.91      5.69 o
  -1 -12   1       15.46       22.71      5.54 o
   0 -12   1       83.32       87.52      6.12 o
   1 -12   1       60.61       76.36      6.55 o
   2 -12   1     2275.80     2265.74     31.09 o
   3 -12   1      904.38      870.46     22.69 o
   4 -12   1       24.60       23.79      7.08 o
   5 -12   1      224.63      221.56     14.43 o
   6 -12   1      218.73      211.18      9.74 o
   7 -12   1      276.68      283.25     10.87 o
   8 -12   1       34.25       31.99      7.31 o
   9 -12   1       58.39       53.28     11.42 o
  -6 -11   1      112.71      125.39     20.04 o
  -5 -11   1      402.33      439.79     22.17 o
  -4 -11   1       57.35       56.74      7.85 o
  -3 -11   1      481.40      505.36      9.83 o
  -2 -11   1      347.17      302.60      8.15 o
  -1 -11   1        2.14        6.86      4.94 o
   0 -11   1      198.73      191.44      6.99 o
   1 -11   1     2751.46     2736.97     58.18 o
   2 -11   1      195.40      218.57      6.31 o
   3 -11   1      960.42      888.43     14.34 o
   4 -11   1     2807.19     2695.87     21.80 o
   5 -11   1       74.93       81.02      7.60 o
   6 -11   1      126.95      114.29      9.09 o
   7 -11   1      561.99      539.90     17.31 o
   8 -11   1       15.34       29.16     11.28 o
   9 -11   1       15.22       11.17     11.32 o
  -6 -10   1      843.38      867.89     23.68 o
  -5 -10   1      610.30      616.81     13.90 o
  -4 -10   1       27.02       40.50      6.79 o
  -3 -10   1      182.49      177.96      7.57 o
  -2 -10   1      157.23      148.65      6.43 o
  -1 -10   1      259.21      266.04      7.50 o
   0 -10   1      268.45      260.07      7.83 o
   1 -10   1      591.31      565.15      9.68 o
   2 -10   1     1980.22     1985.12     37.60 o
   3 -10   1     1042.29     1034.77     13.26 o
   4 -10   1     1790.48     1739.05     35.72 o
   5 -10   1      313.19      308.09      7.43 o
   6 -10   1      635.00      617.60      9.83 o
   7 -10   1        1.71        5.17      7.29 o
   8 -10   1        0.40        3.41     11.67 o
   9 -10   1       38.13       40.47     13.33 o
  -7  -9   1        7.08       11.42     13.44 o
  -6  -9   1      629.09      587.44     14.24 o
  -5  -9   1       17.84       21.51      7.66 o
  -4  -9   1       22.98       30.45      5.12 o
  -3  -9   1       17.50       17.51      3.56 o
  -2  -9   1        0.14        6.75      5.39 o
  -1  -9   1      331.38      326.00      7.43 o
   0  -9   1      173.13      176.49      6.72 o
   1  -9   1      292.60      298.17      7.23 o
   2  -9   1      703.44      620.32      7.72 o
   3  -9   1       18.78       21.89      5.58 o
   4  -9   1      159.09      168.36      7.43 o
   5  -9   1      702.68      701.88      9.53 o
   6  -9   1      545.87      550.50     15.03 o
   7  -9   1      434.23      392.28     14.63 o
   8  -9   1      111.38      113.70     11.49 o
   9  -9   1      236.59      212.70     24.11 o
  -7  -8   1        8.59       23.49     13.88 o
  -6  -8   1      314.49      287.64     14.64 o
  -5  -8   1      216.25      222.65     10.15 o
  -4  -8   1      206.83      223.14      6.71 o
  -3  -8   1      375.59      388.59      5.82 o
  -2  -8   1       92.15       95.57      4.25 o
  -1  -8   1      114.89      114.77      5.32 o
   0  -8   1      110.40      110.28      5.79 o
   1  -8   1      143.57      117.68      5.14 o
   2  -8   1      219.06      209.58      3.35 o
   3  -8   1     6041.60     5981.20     25.86 o
   4  -8   1      743.41      766.22      8.82 o
   5  -8   1     2095.48     2097.06     17.43 o
   6  -8   1      201.81      200.25      6.42 o
   7  -8   1        0.06        3.61      4.97 o
   8  -8   1      132.57      126.10     12.17 o
   9  -8   1      211.85      233.38     15.37 o
  -8  -7   1       38.95       38.40     20.82 o
  -7  -7   1      184.62      190.81     14.59 o
  -6  -7   1      129.78      118.31      8.38 o
  -5  -7   1      665.60      638.19     14.50 o
  -4  -7   1      352.79      368.21      9.60 o
  -3  -7   1     1381.20     1387.75     14.61 o
  -2  -7   1      743.98      728.39      9.46 o
  -1  -7   1       26.68       38.16      4.66 o
   0  -7   1      593.40      688.68      8.95 o
   1  -7   1    10396.19    10586.04    196.04 o
   2  -7   1     1406.25     1484.53     23.80 o
   3  -7   1      222.51      277.46      5.68 o
   4  -7   1     2071.36     1871.26     37.87 o
   5  -7   1      115.06      116.04      5.14 o
   6  -7   1      422.72      423.27      7.93 o
   7  -7   1      182.55      201.39      8.23 o
   8  -7   1       30.56       65.91     11.79 o
   9  -7   1      109.53      116.46     13.71 o
  -8  -6   1      264.19      255.01     16.74 o
  -7  -6   1      196.07      198.34     10.22 o
  -6  -6   1     2929.69     2805.50     33.80 o
  -5  -6   1     2192.75     2206.61     23.53 o
  -4  -6   1      148.49      150.75      4.04 o
  -3  -6   1       70.84       64.22      3.49 o
  -2  -6   1      643.38      681.20     11.35 o
  -1  -6   1     2670.32     2796.32     19.52 o
   0  -6   1      299.99      331.64      6.43 o
   1  -6   1     2183.44     2203.69     20.72 o
   2  -6   1     2572.10     2227.34     13.79 o
   3  -6   1       13.83       15.63      1.71 o
   4  -6   1     3085.25     3141.16     20.09 o
   5  -6   1      316.78      329.24      5.31 o
   6  -6   1      420.30      366.00      7.43 o
   7  -6   1       74.90       68.50      4.60 o
   8  -6   1      179.51      169.36     11.88 o
   9  -6   1       21.56       17.59     12.50 o
  10  -6   1       96.83      129.87     14.63 o
  -8  -5   1       90.58       80.02      8.66 o
  -7  -5   1      179.37      158.03      9.69 o
  -6  -5   1     4726.76     4569.43     45.38 o
  -5  -5   1      352.16      342.34      7.10 o
  -4  -5   1      503.99      508.34      5.85 o
  -3  -5   1      666.25      652.78      6.30 o
  -2  -5   1     1436.96     1535.41      8.74 o
  -1  -5   1      471.51      478.58      6.18 o
   0  -5   1      229.64      248.91      4.29 o
   1  -5   1       59.83       85.57      1.89 o
   2  -5   1     6058.19     5536.27     78.48 o
   3  -5   1      499.44      399.23      7.50 o
   4  -5   1     1595.67     1751.05     23.58 o
   5  -5   1      818.43      874.24     16.26 o
   6  -5   1      187.35      185.29      4.95 o
   7  -5   1        2.01        2.06      5.82 o
   8  -5   1       19.08       11.13      6.28 o
   9  -5   1       83.36       76.18     11.57 o
  10  -5   1      196.07      230.15     16.71 o
  -9  -4   1        0.09        7.34      7.31 o
  -8  -4   1      607.55      556.96     17.98 o
  -7  -4   1      305.59      292.79     10.41 o
  -6  -4   1      174.59      179.84      8.63 o
  -5  -4   1     1007.65      928.02     15.47 o
  -4  -4   1      143.04      151.91      3.11 o
  -3  -4   1       14.62       14.21      2.29 o
  -2  -4   1      457.67      444.25      4.27 o
  -1  -4   1       45.33       61.86      3.76 o
   0  -4   1      101.89      111.04      4.27 o
   1  -4   1     3105.49     3172.96     30.01 o
   2  -4   1      710.10      586.97     15.39 o
   3  -4   1       27.36       10.52      1.88 o
   4  -4   1       19.70       31.02      3.23 o
   5  -4   1      343.19      350.22      5.60 o
   6  -4   1        0.07        2.37      3.24 o
   7  -4   1       28.44       27.30      5.90 o
   8  -4   1      299.83      287.81      9.34 o
   9  -4   1       70.66       59.45      9.47 o
  -9  -3   1        3.30        9.02      8.06 o
  -8  -3   1       82.92       88.61      9.83 o
  -7  -3   1      260.22      231.23     12.37 o
  -6  -3   1      669.44      622.06     15.95 o
  -5  -3   1      522.41      479.10     10.10 o
  -4  -3   1       38.41       43.85      2.05 o
  -3  -3   1      109.15      113.19      2.42 o
  -2  -3   1      127.94      110.62      2.19 o
  -1  -3   1      685.55      729.02     16.01 o
   0  -3   1        0.84        5.80      2.22 o
   1  -3   1      970.04     1142.42     13.02 o
   2  -3   1       21.98       28.26      1.62 o
   3  -3   1     1794.86     1863.03     16.44 o
   4  -3   1     3603.79     3631.18     32.00 o
   5  -3   1        8.89        8.64      2.79 o
   6  -3   1     2103.17     2018.66     29.23 o
   7  -3   1      373.45      351.22      8.67 o
   8  -3   1       55.95       60.71      6.98 o
   9  -3   1      111.11       90.48      9.33 o
  -9  -2   1        0.06       10.67      7.83 o
  -8  -2   1        0.02       10.34      6.80 o
  -7  -2   1      179.74      181.06      8.12 o
  -6  -2   1     1604.76     1531.23     37.83 o
  -5  -2   1        8.58       20.08      4.83 o
  -4  -2   1       82.59       76.62      2.57 o
  -3  -2   1      185.12      212.07      3.04 o
  -2  -2   1      665.38      689.45      7.01 o
  -1  -2   1      265.82      325.09      3.80 o
   1  -2   1      517.63      585.48      5.54 o
   2  -2   1    26648.62    24552.72    293.23 o
   3  -2   1      671.44      723.95      5.54 o
   4  -2   1     1881.51     1969.70     17.00 o
   5  -2   1     4549.88     4693.17     96.23 o
   6  -2   1      252.82      250.64      7.93 o
   7  -2   1       97.04       92.84      8.30 o
   8  -2   1        0.08        1.11      6.76 o
   9  -2   1        4.93        8.16      8.68 o
  -9  -1   1       60.85       62.53      9.42 o
  -8  -1   1       15.84       22.55      7.09 o
  -7  -1   1      222.27      234.34      8.34 o
  -6  -1   1     1421.12     1310.62     18.29 o
  -5  -1   1     1846.67     1763.40     29.46 o
  -4  -1   1     6053.12     5754.22     56.30 o
  -3  -1   1     2522.03     2746.00     27.63 o
  -2  -1   1      584.77      621.39      5.05 o
   2  -1   1    25934.46    25483.18    174.31 o
   3  -1   1     9344.73     8849.21     49.86 o
   4  -1   1      118.02      148.13      5.29 o
   5  -1   1     2050.36     2134.79    129.96 o
   6  -1   1       60.25       69.85      6.57 o
   7  -1   1      362.22      341.31     10.34 o
   8  -1   1       23.56       17.31      7.18 o
   9  -1   1       98.29      101.83      9.45 o
  -9   0   1       65.90       65.93     12.32 o
  -8   0   1        1.63        2.23      5.98 o
  -7   0   1       73.06       69.21      6.00 o
  -6   0   1     3479.12     3409.62     69.56 o
  -5   0   1     1294.75     1161.79     15.65 o
  -4   0   1      529.36      605.95     14.21 o
  -3   0   1      523.27      559.71     10.80 o
  -2   0   1     7899.81     7613.82     29.32 o
   1   0   1     3190.03     3345.64     10.44 o
   2   0   1     5278.80     5617.65     81.55 o
   3   0   1     1222.65     1062.98     14.60 o
   4   0   1       15.73       24.88      4.51 o
   5   0   1      975.37     1041.02     14.72 o
   6   0   1       12.17       13.69      8.75 o
   7   0   1       65.63       58.90      7.57 o
   8   0   1       83.81       85.55      7.64 o
   9   0   1       37.52       46.82      7.42 o
  -9   1   1      204.96      201.34      8.87 o
  -8   1   1      253.36      253.68      8.48 o
  -7   1   1     1043.18     1103.09     15.18 o
  -6   1   1      138.27      151.95      3.94 o
  -5   1   1      289.73      278.67      7.50 o
  -4   1   1      270.11      248.00      7.05 o
  -3   1   1     1069.79     1091.47     12.35 o
  -2   1   1     5629.89     5668.77     25.31 o
   1   1   1      892.14     1031.35     22.92 o
   2   1   1     1289.08     1357.93     25.18 o
   3   1   1     1713.78     1957.55     35.36 o
   4   1   1     1708.58     1559.76     13.67 o
   5   1   1      406.63      446.78      8.11 o
   6   1   1      613.13      594.75     12.19 o
   7   1   1      123.93      102.22     11.55 o
   8   1   1       27.46       29.64      7.14 o
   9   1   1       39.32       43.39      7.71 o
 -10   2   1        0.05        5.99     19.73 o
  -9   2   1       23.02       16.44      6.95 o
  -8   2   1      521.18      485.34     12.37 o
  -7   2   1      724.68      687.39     11.67 o
  -6   2   1     3451.69     3543.42     23.48 o
  -5   2   1     2855.11     2811.69     32.82 o
  -4   2   1      334.35      400.54      8.84 o
  -3   2   1     2798.44     2992.26     24.54 o
  -2   2   1      163.84      173.20      5.24 o
  -1   2   1      281.90      316.97      3.34 o
   0   2   1       96.20       88.07      5.00 o
   1   2   1      873.75      928.46     16.38 o
   2   2   1     6472.00     6209.46     66.50 o
   3   2   1     1132.76     1163.16     11.39 o
   4   2   1       11.82        7.09      2.69 o
   5   2   1      212.99      184.84      7.75 o
   6   2   1      235.80      238.13      9.78 o
   7   2   1      121.79      109.62      7.82 o
   8   2   1      156.03      166.42     12.47 o
   9   2   1      192.60      187.36      9.38 o
 -10   3   1      238.07      250.61     14.58 o
  -9   3   1      147.46      126.29      7.29 o
  -8   3   1       18.68       17.65      6.48 o
  -7   3   1        4.65        2.61      5.47 o
  -6   3   1     1232.29     1209.41      9.83 o
  -5   3   1      337.36      350.92      6.26 o
  -4   3   1       39.17       33.47      3.87 o
  -3   3   1     3443.42     3866.57     23.71 o
  -2   3   1     1163.66     1220.08      8.90 o
  -1   3   1      185.84      191.48      3.07 o
   0   3   1       40.07       37.16      3.52 o
   1   3   1      277.68      275.37      5.08 o
   2   3   1     1300.91     1275.31     19.17 o
   3   3   1     1957.72     1682.58     21.37 o
   4   3   1      260.34      264.87      4.87 o
   5   3   1      373.01      365.47      9.94 o
   6   3   1      217.19      192.37     10.12 o
   7   3   1      585.31      583.93     13.54 o
   8   3   1      121.50      106.14      9.42 o
 -10   4   1       33.45       47.23     12.90 o
  -9   4   1       54.38       54.50      6.98 o
  -8   4   1      124.21      127.46      7.29 o
  -7   4   1        2.10        3.82      4.82 o
  -6   4   1      590.52      564.97      7.07 o
  -5   4   1      736.94      649.70      7.67 o
  -4   4   1     3007.43     3108.09     17.93 o
  -3   4   1      243.68      310.25      4.67 o
  -2   4   1      701.75      724.32     12.69 o
  -1   4   1        0.43        1.48      2.07 o
   0   4   1        4.19        3.79      2.87 o
   1   4   1     2632.57     2611.92     14.35 o
   2   4   1        0.30        5.89      4.39 o
   3   4   1     3277.98     3053.13     56.06 o
   4   4   1     1404.72     1323.50     36.30 o
   5   4   1       21.33       25.58      6.16 o
   6   4   1       21.33       24.49      8.03 o
   7   4   1      170.72      196.90     10.57 o
   8   4   1        0.08        5.63      6.91 o
 -10   5   1        3.98        7.54     11.30 o
  -9   5   1       62.63       67.48     12.55 o
  -8   5   1       53.41       45.50      8.06 o
  -7   5   1      727.75      741.16     10.22 o
  -6   5   1     1747.53     1859.93     15.02 o
  -5   5   1      399.30      380.28      6.44 o
  -4   5   1      275.18      263.28      6.32 o
  -3   5   1       92.08      100.78      3.46 o
  -2   5   1       72.61       91.48      4.10 o
  -1   5   1     1119.84     1142.02     10.08 o
   0   5   1      176.19      180.44      4.41 o
   1   5   1     6815.68     7115.88     52.42 o
   2   5   1     2403.79     2357.91     28.83 o
   3   5   1      211.90      214.85      5.67 o
   4   5   1     2764.42     2699.61     15.92 o
   5   5   1        0.11        2.44      7.49 o
   6   5   1      139.38      134.63      9.27 o
   7   5   1       13.35       13.77      7.09 o
   8   5   1      209.34      228.70     10.10 o
 -10   6   1        2.79        8.41     13.25 o
  -9   6   1       26.34        7.77      9.50 o
  -8   6   1       14.78       14.40      7.01 o
  -7   6   1       57.15       51.10      5.89 o
  -6   6   1      652.47      664.08      9.52 o
  -5   6   1      204.53      219.91      5.93 o
  -4   6   1       14.67       21.58      3.16 o
  -3   6   1      315.76      339.45      6.72 o
  -2   6   1     1473.74     1689.90     17.40 o
  -1   6   1      327.01      316.83     14.80 o
   0   6   1        0.36        7.01      4.76 o
   1   6   1       19.57       20.39      2.62 o
   2   6   1     3837.09     3692.95     16.59 o
   3   6   1     3364.69     3415.74     65.36 o
   4   6   1       26.53       33.84      4.10 o
   5   6   1     1445.53     1376.15     20.48 o
   6   6   1      666.07      666.61     16.49 o
   7   6   1       76.38       77.99      9.57 o
   8   6   1       41.48       46.42     11.42 o
 -10   7   1        0.02        3.27     10.76 o
  -9   7   1        0.02       -3.93     11.27 o
  -8   7   1      374.42      367.69     10.74 o
  -7   7   1      269.63      252.60      7.85 o
  -6   7   1      265.57      264.52     10.38 o
  -5   7   1     1957.76     1926.66     14.56 o
  -4   7   1     2110.10     2207.27     19.71 o
  -3   7   1      345.72      376.87      6.60 o
  -2   7   1      872.49      880.82      7.58 o
  -1   7   1       66.35       82.12      5.15 o
   0   7   1      337.51      328.49      7.71 o
   1   7   1      906.49      949.56     11.06 o
   2   7   1      322.67      315.59      5.49 o
   3   7   1     2353.95     2233.29     37.87 o
   4   7   1      393.83      389.47     12.46 o
   5   7   1      930.09      895.85     23.40 o
   6   7   1        0.05        4.62      7.34 o
   7   7   1      552.07      506.96     15.81 o
  -9   8   1       98.61       89.23     13.76 o
  -8   8   1       39.17       42.36     10.95 o
  -7   8   1       26.88       11.42      5.36 o
  -6   8   1       66.80       59.63      6.33 o
  -5   8   1     1773.26     1636.22     17.51 o
  -4   8   1     2046.06     2034.02     31.10 o
  -3   8   1     1432.76     1501.00     15.29 o
  -2   8   1      165.21      184.74      4.78 o
  -1   8   1       80.47       81.07      5.69 o
   0   8   1      213.30      227.81      7.18 o
   1   8   1      245.14      261.42      7.76 o
   2   8   1      251.36      262.46      5.36 o
   3   8   1     1951.22     1972.16     29.47 o
   4   8   1      764.87      713.53     16.67 o
   5   8   1      611.14      656.41     22.80 o
   6   8   1      172.16      182.03     10.65 o
   7   8   1      146.95      153.06     13.70 o
  -9   9   1       20.35       14.75     10.85 o
  -8   9   1      504.35      471.37     14.86 o
  -7   9   1      337.97      319.11      8.74 o
  -6   9   1      799.63      829.82     21.56 o
  -5   9   1       28.67       45.88      5.83 o
  -4   9   1       13.97       12.64      2.27 o
  -3   9   1     2009.33     1939.80     18.20 o
  -2   9   1       93.57       89.68      7.96 o
  -1   9   1      545.87      546.93      9.42 o
   0   9   1       20.11       22.52      5.09 o
   1   9   1     1405.34     1422.07     31.07 o
   2   9   1     1016.31     1029.87     11.99 o
   3   9   1     2162.99     2121.29     35.71 o
   4   9   1     1151.95     1141.94     30.91 o
   5   9   1      400.22      411.56     13.09 o
   6   9   1        1.27        7.59      8.36 o
  -9  10   1       42.41       38.70     12.63 o
  -8  10   1       29.10       32.55      8.45 o
  -7  10   1        3.44        6.60      5.79 o
  -6  10   1      747.89      721.38     11.13 o
  -5  10   1     1662.67     1628.32     24.09 o
  -4  10   1     1003.71     1005.66      8.78 o
  -3  10   1     1598.70     1603.78     17.13 o
  -2  10   1      123.75      133.77      6.34 o
  -1  10   1       56.86       60.19      6.26 o
   0  10   1      627.80      596.41      9.82 o
   1  10   1        2.58        5.40      5.61 o
   2  10   1     2717.40     2698.45     42.93 o
   3  10   1     4458.76     4362.93     46.90 o
   4  10   1      138.08      157.73      9.98 o
   5  10   1      131.55      138.64      9.69 o
   6  10   1        4.15        3.88      8.78 o
  -9  11   1        0.25        8.50     10.21 o
  -8  11   1      168.82      173.94      9.91 o
  -7  11   1       68.15       57.15      8.25 o
  -6  11   1     1339.16     1286.14     14.43 o
  -5  11   1     5316.81     5129.52     59.81 o
  -4  11   1      208.61      194.72      9.40 o
  -3  11   1       69.64       68.48      5.25 o
  -2  11   1       50.55       43.50      6.02 o
  -1  11   1     1806.21     1711.24     22.05 o
   0  11   1      135.09      144.07      7.51 o
   1  11   1      839.64      838.16     13.67 o
   2  11   1      534.96      571.00     12.30 o
   3  11   1      135.99      154.91      7.60 o
   4  11   1       47.85       60.39      9.26 o
   5  11   1      315.69      336.86     20.37 o
  -9  12   1        0.05        5.76     11.01 o
  -8  12   1      539.99      511.37     13.72 o
  -7  12   1        0.02        2.09      6.81 o
  -6  12   1      268.13      262.30     10.39 o
  -5  12   1      301.36      292.94     10.76 o
  -4  12   1      632.44      610.84     12.19 o
  -3  12   1      238.24      226.99     13.49 o
  -2  12   1      136.24      154.96      7.34 o
  -1  12   1       12.77        9.45      6.71 o
   0  12   1      114.23      116.24      7.00 o
   1  12   1       30.96       30.02      5.82 o
   2  12   1       47.19       49.41      6.37 o
   3  12   1      300.61      328.97      9.15 o
   4  12   1      807.01      842.22     24.99 o
   5  12   1        0.08        1.71      8.23 o
  -8  13   1       68.33       63.52      8.95 o
  -7  13   1       38.68       40.10      8.41 o
  -6  13   1      246.45      246.55     10.74 o
  -5  13   1      527.44      472.02     11.77 o
  -4  13   1      649.13      623.11     12.87 o
  -3  13   1     1197.64     1164.30     62.07 o
  -2  13   1       36.77       35.76     11.92 o
  -1  13   1       33.39       52.48      9.01 o
   0  13   1       38.16       41.65      7.20 o
   1  13   1        5.00       11.83      5.79 o
   2  13   1      630.39      643.71     16.98 o
   3  13   1       51.50       51.80      8.90 o
   4  13   1      830.24      842.45     23.28 o
  -8  14   1       20.13       34.34     10.14 o
  -7  14   1      156.15      168.38     11.00 o
  -6  14   1      174.66      165.15      9.40 o
  -5  14   1     1119.04     1067.08     16.97 o
  -4  14   1      225.36      240.57     15.50 o
  -3  14   1      681.86      686.56     31.32 o
  -2  14   1       13.96       24.36     11.87 o
  -1  14   1       48.49       70.62      9.34 o
   0  14   1      441.97      418.55     10.10 o
   1  14   1        0.52        3.77      6.88 o
   2  14   1      668.31      627.92     13.21 o
   3  14   1     1179.52     1168.51     26.18 o
  -7  15   1       31.11       35.73     13.54 o
  -6  15   1      145.26      135.25     13.91 o
  -5  15   1     1848.90     1866.33     43.16 o
  -4  15   1      153.07      157.83     14.97 o
  -3  15   1      243.86      231.92     13.29 o
  -2  15   1       50.83       54.78     12.07 o
  -1  15   1       38.95       36.44      8.78 o
   0  15   1      196.99      201.21     10.39 o
   1  15   1       47.37       46.79      7.65 o
   2  15   1        4.76       11.62      7.25 o
  -6  16   1        0.13        3.47     12.80 o
  -5  16   1      733.38      726.79     21.84 o
  -4  16   1      897.67      874.52     54.80 o
  -3  16   1       23.72       32.03     12.02 o
  -2  16   1        7.42        9.39     10.78 o
  -1  16   1      137.61      148.02     10.34 o
   0  16   1       15.57       30.04      8.23 o
   1  16   1       12.29       20.33     10.02 o
  -5  17   1        8.93       19.28     12.16 o
  -4  17   1      130.25      142.73     13.76 o
  -3  17   1      360.76      392.07     18.33 o
  -2  17   1        0.06       14.34      9.44 o
  -1  17   1     1069.83     1194.68     35.52 o
   0  17   1       28.23       39.94      9.86 o
   0 -18   2       37.35       61.07      8.72 o
   1 -18   2       70.77       83.89      9.82 o
   2 -18   2      133.78      130.98     13.91 o
   3 -18   2      228.76      207.93     25.62 o
   4 -18   2     1522.05     1559.45     62.43 o
   5 -18   2      185.06      196.60     16.54 o
  -2 -17   2        7.54        4.68      7.82 o
  -1 -17   2       15.85        9.07      8.28 o
   0 -17   2      138.03      157.01     10.34 o
   1 -17   2        2.74        7.88      9.09 o
   2 -17   2      116.35      113.18     11.56 o
   3 -17   2       38.14       39.12     11.36 o
   4 -17   2      920.22      843.53     21.14 o
   5 -17   2      873.78      822.18     22.64 o
   6 -17   2       78.34       89.30      9.17 o
  -3 -16   2      670.96      757.39     46.92 o
  -2 -16   2      277.33      299.56      9.58 o
  -1 -16   2       32.68       40.78      7.30 o
   0 -16   2      188.19      208.61     11.64 o
   1 -16   2        0.70        9.88     11.15 o
   2 -16   2       25.24       23.56     11.46 o
   3 -16   2      217.13      222.97     30.52 o
   4 -16   2        1.70        7.31      8.69 o
   5 -16   2      167.49      206.34     14.10 o
   6 -16   2      201.08      237.00     10.61 o
   7 -16   2       22.90       22.95      8.41 o
  -3 -15   2      109.12      106.35     10.31 o
  -2 -15   2      422.62      412.08     16.83 o
  -1 -15   2      182.77      188.40      7.71 o
   0 -15   2       69.12       72.87      8.20 o
   1 -15   2      113.72      129.24     12.68 o
   2 -15   2        3.69        8.97     10.83 o
   3 -15   2      254.36      285.96     15.00 o
   4 -15   2       14.14       29.47     10.07 o
   5 -15   2       38.37       45.97      7.89 o
   6 -15   2      296.84      335.91     12.89 o
   7 -15   2       93.96      105.43      9.41 o
   8 -15   2      323.08      305.10     13.13 o
  -4 -14   2      746.29      746.45     62.02 o
  -3 -14   2      292.35      308.47      9.50 o
  -2 -14   2        4.51        1.32      5.71 o
  -1 -14   2      329.93      306.63      7.92 o
   0 -14   2       20.25       14.69      5.69 o
   1 -14   2       11.78       14.06      9.19 o
   2 -14   2       20.88       15.53      9.47 o
   3 -14   2      199.09      208.34     13.21 o
   4 -14   2     2052.25     2005.69     21.08 o
   5 -14   2      653.64      634.49     15.12 o
   6 -14   2      100.24       98.49      9.68 o
   7 -14   2       36.51       46.53      8.53 o
   8 -14   2        0.72        5.36      8.44 o
  -5 -13   2      176.79      177.59     14.91 o
  -4 -13   2       14.72       21.47      7.26 o
  -3 -13   2     1218.80     1255.06     22.57 o
  -2 -13   2       41.58       42.97      6.36 o
  -1 -13   2        3.29        6.30      5.42 o
   0 -13   2       37.99       35.66      5.67 o
   1 -13   2        0.41        5.46      5.54 o
   2 -13   2      852.78      809.48     17.79 o
   3 -13   2      629.27      655.99     16.52 o
   4 -13   2     2410.97     2308.49     21.68 o
   5 -13   2     1811.62     1837.74     26.18 o
   6 -13   2       50.28       48.95      7.98 o
   7 -13   2       12.06       23.02      7.00 o
   8 -13   2       20.27       23.50      7.75 o
  -6 -12   2       16.29       20.58     13.31 o
  -5 -12   2      165.69      155.11     13.06 o
  -4 -12   2        1.42        8.62      7.36 o
  -3 -12   2      511.09      524.76     14.82 o
  -2 -12   2      252.28      320.06      8.45 o
  -1 -12   2       28.91       35.81      5.77 o
   0 -12   2       44.03       55.74      5.62 o
   1 -12   2       41.59       47.91      5.71 o
   2 -12   2      166.95      173.76      5.67 o
   3 -12   2      536.55      556.58     11.82 o
   4 -12   2      515.45      490.97     11.24 o
   5 -12   2      447.39      438.88     11.66 o
   6 -12   2     1572.76     1558.88     19.06 o
   7 -12   2      347.14      356.53     10.72 o
   8 -12   2      207.85      184.24     14.40 o
   9 -12   2        1.59        8.83     12.36 o
  -6 -11   2        0.42       15.00     14.55 o
  -5 -11   2        8.38        9.57      7.41 o
  -4 -11   2      303.23      309.26     10.17 o
  -3 -11   2       29.41       30.33      5.02 o
  -2 -11   2      835.30      858.44     11.46 o
  -1 -11   2      629.98      616.84      8.94 o
   0 -11   2       41.76       38.03      5.46 o
   1 -11   2      375.03      382.62     10.90 o
   2 -11   2      362.76      363.23      7.00 o
   3 -11   2      108.72      120.77      7.80 o
   4 -11   2      277.56      271.00     11.32 o
   5 -11   2      370.78      369.46     10.38 o
   6 -11   2      378.19      382.63     11.12 o
   7 -11   2        0.44        7.34      6.80 o
   8 -11   2       75.99       63.85     12.08 o
   9 -11   2      124.77      130.26     15.40 o
  -7 -10   2       10.81       18.65     14.67 o
  -6 -10   2       11.13       10.52     10.75 o
  -5 -10   2      463.49      464.28     13.68 o
  -4 -10   2      801.21      793.13     11.77 o
  -3 -10   2      185.45      191.90      6.22 o
  -2 -10   2        7.25        8.02      5.20 o
  -1 -10   2      930.23      876.48     10.28 o
   0 -10   2      146.29      145.62      6.53 o
   1 -10   2       69.79       73.52      5.15 o
   2 -10   2        0.33        2.18      2.22 o
   3 -10   2       39.69       39.58      6.13 o
   4 -10   2      923.24      891.27     13.47 o
   5 -10   2      452.48      448.00     10.86 o
   6 -10   2       28.66       23.15      7.48 o
   7 -10   2      117.72       99.88      8.08 o
   8 -10   2      169.02      153.01     13.86 o
   9 -10   2      153.49      162.11     14.69 o
  -7  -9   2        9.12       17.97     13.53 o
  -6  -9   2      455.87      451.15     12.77 o
  -5  -9   2        2.35        1.80      6.72 o
  -4  -9   2      521.81      513.54     18.33 o
  -3  -9   2      345.27      326.51      6.78 o
  -2  -9   2     1072.11     1060.95     19.33 o
  -1  -9   2      204.55      205.17      7.73 o
   0  -9   2       92.20       93.47      5.75 o
   1  -9   2       22.02       28.01      4.23 o
   2  -9   2      377.61      408.06      4.08 o
   3  -9   2      685.85      702.25     10.76 o
   4  -9   2      354.48      344.07      8.78 o
   5  -9   2     1469.10     1499.38     15.28 o
   6  -9   2     1037.97      978.40     11.04 o
   7  -9   2      936.17      893.07     14.27 o
   8  -9   2        0.41        6.66     11.38 o
   9  -9   2        5.61        7.43     11.58 o
  -7  -8   2      479.83      489.23     18.54 o
  -6  -8   2      200.54      194.02      9.92 o
  -5  -8   2        1.25       -1.32      6.03 o
  -4  -8   2      327.46      303.98      8.44 o
  -3  -8   2      623.13      609.22      8.45 o
  -2  -8   2     3150.71     3036.49     41.53 o
  -1  -8   2        0.95        6.72      4.40 o
   0  -8   2      205.98      210.86      6.33 o
   1  -8   2      989.23      974.09      7.75 o
   2  -8   2       57.80       62.17      4.10 o
   3  -8   2      264.71      262.18      7.48 o
   4  -8   2      118.52      142.46      4.85 o
   5  -8   2      214.86      235.37      7.70 o
   6  -8   2     1950.03     1946.60     18.81 o
   7  -8   2      131.95      141.11      7.73 o
   8  -8   2      549.81      558.00     17.23 o
   9  -8   2      172.85      192.37     13.91 o
  -8  -7   2       15.67       22.13     12.88 o
  -7  -7   2        3.28        6.05      9.99 o
  -6  -7   2       17.15       17.94      7.05 o
  -5  -7   2       34.44       42.92      6.49 o
  -4  -7   2     5999.99     5695.43     29.57 o
  -3  -7   2     1438.76     1476.81     10.22 o
  -2  -7   2      414.20      380.35      7.56 o
  -1  -7   2     4611.49     4815.81     33.06 o
   0  -7   2      107.65      118.88      4.88 o
   1  -7   2      925.89      994.98     14.16 o
   2  -7   2      329.08      305.85      5.58 o
   3  -7   2     1003.73     1101.95     15.09 o
   4  -7   2      430.44      386.08      7.18 o
   5  -7   2      108.02       87.23      3.57 o
   6  -7   2      316.57      327.19      6.57 o
   7  -7   2        0.69        3.97      5.39 o
   8  -7   2       60.07       47.59     11.65 o
   9  -7   2        6.48        1.75     10.02 o
  -8  -6   2       32.89       27.68     10.84 o
  -7  -6   2      132.93      130.61      8.52 o
  -6  -6   2      275.45      265.87      9.93 o
  -5  -6   2        0.32        3.89      3.25 o
  -4  -6   2      238.98      228.91      4.96 o
  -3  -6   2     1694.08     1667.52     18.85 o
  -2  -6   2       90.17      102.64      3.94 o
  -1  -6   2     2753.78     2780.28     12.83 o
   0  -6   2      636.48      657.06     12.11 o
   1  -6   2        1.76        1.40      1.52 o
   2  -6   2       50.90       43.72      2.85 o
   3  -6   2      449.84      452.43     13.05 o
   4  -6   2      115.98      127.99      4.05 o
   5  -6   2     1327.63     1285.49     17.29 o
   6  -6   2       68.45       69.67      4.02 o
   7  -6   2       95.99      118.27      6.49 o
   8  -6   2      161.00      162.20     13.64 o
   9  -6   2       65.82       70.78     10.23 o
  -8  -5   2       11.09       19.97     12.00 o
  -7  -5   2      223.83      181.68      9.10 o
  -6  -5   2      731.13      690.95     15.47 o
  -5  -5   2      446.27      430.78      8.98 o
  -4  -5   2      464.58      450.94      5.93 o
  -3  -5   2      369.99      344.13      5.11 o
  -2  -5   2     1279.50     1187.31      9.20 o
  -1  -5   2      194.71      243.22      5.25 o
   0  -5   2       39.32       47.48      3.01 o
   1  -5   2     1133.59     1194.19     33.00 o
   2  -5   2      446.77      389.14      9.28 o
   3  -5   2     1048.37     1091.31     11.80 o
   4  -5   2      950.95      938.97      6.85 o
   5  -5   2     2139.91     2081.06     20.02 o
   6  -5   2      901.13      871.83     10.79 o
   7  -5   2     1016.28      909.20     16.80 o
   8  -5   2      126.65      125.26      8.91 o
   9  -5   2       36.13       36.10     11.44 o
  -9  -4   2      120.77      113.69     11.85 o
  -8  -4   2      271.67      242.63     12.84 o
  -7  -4   2       19.08       25.23      7.30 o
  -6  -4   2        7.25        8.60      4.89 o
  -5  -4   2      114.47      115.61      5.31 o
  -4  -4   2      627.65      541.98      5.16 o
  -3  -4   2     1546.03     1532.25     19.00 o
  -2  -4   2     5398.17     5024.39     32.98 o
  -1  -4   2      886.56     1009.87      9.18 o
   0  -4   2      200.89      197.01      7.47 o
   1  -4   2     1766.46     1831.19     25.44 o
   2  -4   2      618.72      598.18     11.17 o
   3  -4   2        5.86        8.92      2.03 o
   4  -4   2      246.27      273.05      4.42 o
   5  -4   2        6.06        4.32      2.92 o
   6  -4   2     1974.91     1939.24     21.07 o
   7  -4   2     1569.10     1557.05     22.78 o
   8  -4   2      100.89       93.74      8.77 o
   9  -4   2        0.27        7.91      8.92 o
  -9  -3   2       74.75       71.62      9.27 o
  -8  -3   2        1.09        4.52      6.69 o
  -7  -3   2       23.62       20.38      9.98 o
  -6  -3   2       66.77       73.97      6.03 o
  -5  -3   2      917.05      881.35      7.36 o
  -4  -3   2     2580.00     2316.20     11.05 o
  -3  -3   2      499.31      475.71      8.18 o
  -2  -3   2      475.38      361.92      3.30 o
  -1  -3   2     4262.69     4380.92     35.72 o
   0  -3   2       10.48       10.44      2.39 o
   1  -3   2     1186.92     1156.65     24.67 o
   2  -3   2      171.93      193.92      3.28 o
   3  -3   2       31.87       45.85      2.12 o
   4  -3   2      587.00      474.16      7.76 o
   5  -3   2     2478.38     2377.52     23.16 o
   6  -3   2     1184.16     1203.60     31.75 o
   7  -3   2     1537.68     1519.61     28.75 o
   8  -3   2       32.32       29.58      7.03 o
   9  -3   2      165.13      151.21     10.78 o
  -9  -2   2       46.85       38.73      7.89 o
  -8  -2   2        2.30        4.79      7.98 o
  -7  -2   2       90.26       89.68      7.12 o
  -6  -2   2        2.88        5.89      5.97 o
  -5  -2   2      131.47      129.77      4.92 o
  -4  -2   2      152.61      172.43      3.81 o
  -3  -2   2     1975.41     1758.16     42.58 o
  -2  -2   2     3775.30     3587.04     21.11 o
  -1  -2   2     1328.18     1473.05     19.70 o
   1  -2   2     3602.54     3623.83     11.19 o
   2  -2   2        9.82       16.08      2.00 o
   3  -2   2      120.21       97.08      3.48 o
   4  -2   2      219.30      242.77      5.49 o
   5  -2   2     7323.70     7140.50     60.18 o
   6  -2   2       25.21       34.83      6.85 o
   7  -2   2       49.24       46.32      7.31 o
   8  -2   2      118.33      125.34      9.10 o
   9  -2   2      239.12      232.53     15.35 o
  -9  -1   2       23.12       19.36      8.33 o
  -8  -1   2       41.83       32.98      7.61 o
  -7  -1   2      483.83      439.81     19.84 o
  -6  -1   2       11.47       15.88      5.96 o
  -5  -1   2     2635.47     2510.23     46.88 o
  -4  -1   2     3102.23     3291.40     34.95 o
  -3  -1   2      245.06      331.09      6.33 o
  -2  -1   2     5764.66     5588.22     32.68 o
  -1  -1   2     1200.53     1205.62     27.79 o
   1  -1   2     1216.29     1113.23     11.84 o
   2  -1   2      451.71      436.41      3.21 o
   3  -1   2        2.26       10.14      3.32 o
   4  -1   2     2101.99     2209.78     15.88 o
   5  -1   2      989.50      916.62     23.56 o
   6  -1   2      400.99      405.34     13.43 o
   7  -1   2      913.47      839.77     25.08 o
   8  -1   2        7.14       15.27      6.48 o
   9  -1   2        0.76        4.65      9.92 o
  -9   0   2       14.01        8.01      7.11 o
  -8   0   2       93.55       90.16      7.22 o
  -7   0   2       66.11       59.15      7.82 o
  -6   0   2      345.15      331.27      8.97 o
  -5   0   2       77.59       51.19      4.65 o
  -4   0   2     1003.78      978.50     21.10 o
  -3   0   2     2662.05     2551.43     23.03 o
  -2   0   2    31239.02    28753.40    178.09 o
   1   0   2     3406.08     3604.73     46.37 o
   2   0   2      839.56      885.88     13.04 o
   3   0   2        0.35        1.27      3.02 o
   4   0   2      793.37      906.59     13.11 o
   5   0   2      191.03      226.14      8.07 o
   6   0   2     2746.37     2647.13     24.85 o
   7   0   2      575.07      594.08     16.04 o
   8   0   2      400.71      370.52     17.34 o
   9   0   2       69.71       66.88      9.79 o
 -10   1   2       29.24       21.72      8.50 o
  -9   1   2      334.54      266.34     10.76 o
  -8   1   2       47.16       42.48      5.73 o
  -7   1   2      402.49      382.91     12.42 o
  -6   1   2      383.54      361.57     17.22 o
  -5   1   2     1223.55     1291.85     39.97 o
  -4   1   2    12224.94    12513.02     84.04 o
  -3   1   2     5852.99     5622.19     16.16 o
  -2   1   2     4010.72     4248.11     46.98 o
  -1   1   2     6831.51     6462.05     68.10 o
   0   1   2      154.58      186.36     10.60 o
   1   1   2     1023.63     1019.28      9.75 o
   2   1   2     2153.19     2204.51     34.93 o
   3   1   2      121.16      113.27      4.58 o
   4   1   2      289.50      234.08     12.98 o
   5   1   2     2051.54     2107.23     37.63 o
   6   1   2      245.59      249.37      9.10 o
   7   1   2      341.56      317.88      9.29 o
   8   1   2       55.31       55.40      8.91 o
   9   1   2       60.58       58.80      8.24 o
 -10   2   2      114.83       96.66      9.40 o
  -9   2   2       62.85       48.57      6.37 o
  -8   2   2       36.85       24.97      5.92 o
  -7   2   2        2.08        5.66      5.80 o
  -6   2   2      963.74      975.05     11.97 o
  -5   2   2      155.18      180.17      5.49 o
  -4   2   2      917.68      968.90     13.47 o
  -3   2   2     6098.42     5656.24     31.54 o
  -2   2   2      174.31      190.69     11.79 o
  -1   2   2     2146.57     2227.34     42.60 o
   0   2   2       39.56       37.74      2.33 o
   1   2   2      820.60      862.29      8.66 o
   2   2   2        2.51        7.00      4.12 o
   3   2   2      558.21      568.86     19.39 o
   4   2   2       75.82       67.89      6.93 o
   5   2   2     2976.59     2923.60     39.80 o
   6   2   2      164.11      167.41      7.86 o
   7   2   2      372.97      375.74     12.90 o
   8   2   2       38.95       44.83      7.42 o
   9   2   2        8.87       13.75      7.33 o
 -10   3   2       13.61       17.12     14.95 o
  -9   3   2       95.74       80.69      7.04 o
  -8   3   2      925.94      887.23     15.14 o
  -7   3   2     1030.12      976.45     13.54 o
  -6   3   2       10.23        5.72      4.55 o
  -5   3   2     5690.04     5729.15     43.06 o
  -4   3   2        0.10        5.94      4.45 o
  -3   3   2      159.71      122.82      4.78 o
  -2   3   2     7139.45     6879.08     38.26 o
  -1   3   2       16.21       17.67      1.84 o
   0   3   2      436.70      458.79      9.56 o
   1   3   2       28.43       26.34      3.48 o
   2   3   2       36.01       65.54      3.59 o
   3   3   2      562.78      604.37     13.98 o
   4   3   2     1554.71     1599.59     32.45 o
   5   3   2     2188.45     2170.45     49.96 o
   6   3   2      562.77      534.53     15.16 o
   7   3   2       39.57       42.24      7.38 o
   8   3   2        0.02        4.75      9.16 o
 -10   4   2       82.08       85.59     21.52 o
  -9   4   2        5.03        4.05      9.27 o
  -8   4   2       32.76       27.22      6.19 o
  -7   4   2      174.30      128.83      5.90 o
  -6   4   2      197.81      191.93      6.90 o
  -5   4   2      507.26      621.22     13.68 o
  -4   4   2     2582.27     2587.68     26.17 o
  -3   4   2     3309.32     3741.04     29.70 o
  -2   4   2     5663.77     5613.13     37.72 o
  -1   4   2     1072.45     1022.57     11.66 o
   0   4   2      142.02      152.72      3.76 o
   1   4   2      253.36      229.34      8.45 o
   2   4   2      441.80      438.83     11.13 o
   3   4   2      152.15      148.97      5.03 o
   4   4   2      377.31      344.00     10.24 o
   5   4   2       12.81       16.48      6.48 o
   6   4   2     1470.45     1479.38     33.49 o
   7   4   2     1016.74     1009.97     21.72 o
   8   4   2      208.07      192.41      9.63 o
 -10   5   2        2.64       -5.25     16.33 o
  -9   5   2       76.95       64.99      8.23 o
  -8   5   2       14.64       13.19      6.52 o
  -7   5   2       28.89       31.16      5.30 o
  -6   5   2      563.93      562.59      9.67 o
  -5   5   2      574.74      670.49      9.13 o
  -4   5   2     1570.33     1601.39     15.15 o
  -3   5   2     2415.25     2377.71     12.65 o
  -2   5   2      811.26      851.61     15.68 o
  -1   5   2     4473.97     4423.33     77.50 o
   0   5   2       28.84       34.98      3.98 o
   1   5   2       19.40       25.83      2.49 o
   2   5   2      389.72      372.27      7.31 o
   3   5   2      235.61      217.30      6.26 o
   4   5   2      247.58      254.52      6.28 o
   5   5   2      813.77      860.28     17.89 o
   6   5   2       22.66       21.04      8.42 o
   7   5   2      447.23      425.96     11.55 o
   8   5   2      111.65      125.93      8.91 o
 -10   6   2       46.41       42.41     20.89 o
  -9   6   2        8.02       11.23     11.44 o
  -8   6   2       20.37       17.13      7.36 o
  -7   6   2      164.21      174.31      6.61 o
  -6   6   2        3.34        3.66      4.95 o
  -5   6   2        2.66        6.31      5.30 o
  -4   6   2      819.05      834.70     10.91 o
  -3   6   2     2776.27     2400.33     20.28 o
  -2   6   2      422.21      368.67      5.66 o
  -1   6   2     2294.25     2292.97     41.91 o
   0   6   2        2.05        4.40      5.86 o
   1   6   2       70.18       68.36      3.48 o
   2   6   2       25.44       25.79      2.48 o
   3   6   2      178.43      181.46      5.91 o
   4   6   2      440.50      429.39      8.24 o
   5   6   2      272.90      242.71     11.20 o
   6   6   2       34.63       33.92      7.76 o
   7   6   2       36.32       37.74      8.93 o
 -10   7   2      251.90      255.52     23.37 o
  -9   7   2       10.34        6.95     11.62 o
  -8   7   2      739.35      715.56     22.76 o
  -7   7   2      112.55      114.06      6.62 o
  -6   7   2       52.83       55.24      5.35 o
  -5   7   2      858.70      822.82     13.11 o
  -4   7   2       13.16       14.19      4.92 o
  -3   7   2      414.71      406.79      6.88 o
  -2   7   2     3197.44     2967.89     19.18 o
  -1   7   2      243.67      253.59      8.28 o
   0   7   2      112.44      108.74      5.80 o
   1   7   2      224.17      201.41      9.59 o
   2   7   2      162.64      145.41      9.87 o
   3   7   2      562.74      596.03     16.70 o
   4   7   2      495.74      516.18     21.51 o
   5   7   2      990.64      992.02     23.02 o
   6   7   2      396.40      404.94     13.13 o
   7   7   2      224.96      228.54     12.24 o
  -9   8   2      215.76      195.35     18.40 o
  -8   8   2       55.12       59.19      6.70 o
  -7   8   2       70.26       69.04      6.25 o
  -6   8   2      990.48      933.28     11.71 o
  -5   8   2      468.48      492.82     10.66 o
  -4   8   2     3367.69     3289.71     20.33 o
  -3   8   2      716.95      714.57      7.48 o
  -2   8   2     1152.13     1140.15     13.51 o
  -1   8   2     1663.57     1701.24     15.64 o
   0   8   2        0.00        5.06      5.15 o
   1   8   2      820.13      807.28     10.05 o
   2   8   2       42.51       38.43      5.34 o
   3   8   2      483.53      482.80     10.52 o
   4   8   2      372.44      417.64     17.07 o
   5   8   2      355.94      365.43     19.06 o
   6   8   2      466.04      483.30     18.01 o
   7   8   2       37.97       36.13      9.67 o
  -9   9   2      154.52      164.47     12.64 o
  -8   9   2       55.65       48.10      7.59 o
  -7   9   2       30.69       32.19      6.35 o
  -6   9   2      193.62      216.62      7.92 o
  -5   9   2      276.71      265.93      7.88 o
  -4   9   2     1896.83     1854.51     13.36 o
  -3   9   2     2861.28     2814.49     25.07 o
  -2   9   2        7.12       11.93      4.92 o
  -1   9   2     4057.92     4023.34     23.00 o
   0   9   2        2.24        7.06      5.15 o
   1   9   2       83.75       79.88      6.37 o
   2   9   2      865.74      855.23     15.67 o
   3   9   2       12.30       17.56      5.33 o
   4   9   2      369.72      393.03     12.51 o
   5   9   2      339.47      346.66     12.32 o
   6   9   2       25.69       25.49      9.58 o
  -9  10   2       36.68       37.87      9.58 o
  -8  10   2       56.21       68.69      7.96 o
  -7  10   2      118.04      117.75      7.24 o
  -6  10   2      198.26      212.49      8.92 o
  -5  10   2      189.07      186.04      7.61 o
  -4  10   2      432.18      404.52      6.92 o
  -3  10   2     7785.13     7405.83     93.41 o
  -2  10   2     1222.76     1185.70     22.83 o
  -1  10   2      117.72      127.60      7.81 o
   0  10   2      420.86      405.51      8.92 o
   1  10   2      142.25      147.25      7.34 o
   2  10   2       51.81       48.20      6.35 o
   3  10   2        4.67        1.15      5.88 o
   4  10   2      141.14      152.93     11.38 o
   5  10   2       14.53       16.97      8.80 o
   6  10   2       95.15      104.89     10.71 o
  -9  11   2      118.58      127.48     12.18 o
  -8  11   2      247.00      230.10     10.51 o
  -7  11   2      274.67      265.11      8.92 o
  -6  11   2       83.75       88.16      6.58 o
  -5  11   2      855.99      822.15     13.68 o
  -4  11   2     1390.80     1385.25     16.11 o
  -3  11   2      277.33      279.74     10.54 o
  -2  11   2      252.54      263.46      8.68 o
  -1  11   2     1333.87     1312.92     15.74 o
   0  11   2       25.71       28.20      5.97 o
   1  11   2        5.03        6.67      5.90 o
   2  11   2        3.39        9.73      6.12 o
   3  11   2      565.73      578.41     17.19 o
   4  11   2      181.82      188.69     10.46 o
   5  11   2       43.52       51.03      9.20 o
  -8  12   2       43.41       36.60      8.37 o
  -7  12   2       14.08       25.12      8.84 o
  -6  12   2        2.16       10.79      8.05 o
  -5  12   2       59.04       55.54      7.49 o
  -4  12   2        1.36       13.30      9.53 o
  -3  12   2     3273.00     3060.36    112.68 o
  -2  12   2      100.84      116.43      7.74 o
  -1  12   2      745.74      745.35     13.02 o
   0  12   2       15.09       28.72      6.46 o
   1  12   2      508.33      476.28     11.83 o
   2  12   2       44.75       47.47      6.33 o
   3  12   2       37.58       43.37      8.29 o
   4  12   2        9.36       13.17      8.00 o
  -8  13   2        0.01        6.40      9.75 o
  -7  13   2        6.90       10.74      8.09 o
  -6  13   2      469.53      444.59     12.26 o
  -5  13   2       37.94       44.37      7.29 o
  -4  13   2      345.70      324.50     14.72 o
  -3  13   2     1580.12     1581.53     25.76 o
  -2  13   2       34.21       33.87     11.49 o
  -1  13   2      470.41      480.34     14.93 o
   0  13   2        0.16       10.26      8.59 o
   1  13   2      133.10      145.36      8.86 o
   2  13   2      394.24      418.98     10.96 o
   3  13   2      142.69      156.21     14.24 o
   4  13   2       24.84       30.91      9.89 o
  -8  14   2        4.89        9.01     12.49 o
  -7  14   2       61.09       61.98     13.26 o
  -6  14   2        0.00       -0.08     10.30 o
  -5  14   2        5.78       15.54     10.53 o
  -4  14   2       75.98       61.91     10.81 o
  -3  14   2     1367.68     1295.29     24.40 o
  -2  14   2      864.87      858.05     21.01 o
  -1  14   2       55.25       70.23      8.66 o
   0  14   2        0.52        5.21      7.53 o
   1  14   2       41.09       49.23      8.56 o
   2  14   2        0.18        5.50      6.53 o
   3  14   2       63.79       75.61     10.53 o
  -7  15   2       78.88       86.16     11.68 o
  -6  15   2        0.81       -0.46     12.68 o
  -5  15   2       14.50       18.19     10.05 o
  -4  15   2      167.35      155.60     12.89 o
  -3  15   2        0.75       10.34     11.55 o
  -2  15   2     1018.54     1073.57     22.84 o
  -1  15   2      380.36      350.08     23.60 o
   0  15   2       31.08       46.33      9.88 o
   1  15   2      395.78      422.78     15.27 o
   2  15   2        4.79       10.81      9.52 o
  -6  16   2      154.76      153.21     16.13 o
  -5  16   2        3.09        5.53     11.16 o
  -4  16   2      409.06      399.88     36.24 o
  -3  16   2      286.96      263.32     16.79 o
  -2  16   2       43.73       52.58      9.38 o
  -1  16   2      506.90      527.90     15.93 o
   0  16   2      206.53      221.01     17.23 o
   1  16   2      406.45      411.31     15.53 o
  -5  17   2       62.71       60.89     14.32 o
  -4  17   2      529.62      559.68     25.96 o
  -3  17   2     1299.18     1329.95     45.30 o
  -2  17   2     1610.78     1761.75     39.34 o
  -1  17   2      100.40       96.12     10.29 o
   2 -19   3      214.51      229.16     14.23 o
   3 -19   3       13.09       24.07     11.13 o
  -1 -18   3      378.12      367.86     14.83 o
   0 -18   3        2.77       10.36      8.64 o
   1 -18   3       19.45       21.86     11.75 o
   2 -18   3        7.93       26.46     10.75 o
   3 -18   3        0.03       15.38     12.41 o
   4 -18   3      253.56      270.08     15.36 o
   5 -18   3       65.91       88.64     11.66 o
  -2 -17   3        8.89        4.96     21.12 o
  -1 -17   3      123.36      125.01      9.56 o
   0 -17   3      886.34      935.15     20.59 o
   1 -17   3      170.02      203.82     14.39 o
   2 -17   3      580.77      524.84     17.78 o
   3 -17   3       28.16       35.08     12.63 o
   4 -17   3       28.73       25.71     10.30 o
   5 -17   3        0.05       18.66     10.66 o
   6 -17   3       76.43      100.32      9.31 o
  -3 -16   3      141.83      149.47     18.98 o
  -2 -16   3      282.71      286.30     17.16 o
  -1 -16   3       13.06       19.17      7.28 o
   0 -16   3       45.94       27.64      7.21 o
   1 -16   3      272.49      194.15     13.73 o
   2 -16   3       42.33       38.76     11.44 o
   3 -16   3      226.75      234.14     14.96 o
   4 -16   3        0.24        6.59      8.60 o
   5 -16   3       29.12       24.98      8.11 o
   6 -16   3       88.01       96.02      9.75 o
   7 -16   3      432.67      426.62     14.06 o
  -4 -15   3       50.71       48.68     12.21 o
  -3 -15   3      195.27      212.53     11.61 o
  -2 -15   3        8.99       11.24      5.49 o
  -1 -15   3     1408.70     1265.31     14.23 o
   0 -15   3      139.83      156.89      8.90 o
   1 -15   3      277.24      271.91     14.06 o
   2 -15   3       12.81       30.57     10.83 o
   3 -15   3      202.42      184.17     13.71 o
   4 -15   3       90.49       75.27     11.08 o
   5 -15   3      140.09      149.76      9.07 o
   6 -15   3       55.96       68.98      9.92 o
   7 -15   3      332.38      350.60     13.38 o
   8 -15   3       12.59       14.13      8.40 o
  -4 -14   3       17.28       24.52     10.93 o
  -3 -14   3       14.84       14.59      6.12 o
  -2 -14   3        3.60        4.31      5.86 o
  -1 -14   3       25.62       20.85      4.99 o
   0 -14   3       93.90      235.65      7.68 o
   1 -14   3       93.47       97.28     13.29 o
   2 -14   3      285.18      239.22     12.76 o
   3 -14   3        2.81        8.33      9.92 o
   4 -14   3      888.97      850.24     17.44 o
   5 -14   3       49.76       46.20      7.28 o
   6 -14   3       12.60       19.81      7.87 o
   7 -14   3      597.51      622.59     14.37 o
   8 -14   3      347.26      351.51     14.58 o
  -5 -13   3      302.33      314.44     41.14 o
  -4 -13   3       52.23       60.92     20.43 o
  -3 -13   3      174.18      171.89      7.32 o
  -2 -13   3      244.54      161.93      5.84 o
  -1 -13   3       63.48       70.77      5.65 o
   0 -13   3     1254.27     1210.81     34.89 o
   1 -13   3        8.43        9.65      5.49 o
   2 -13   3     1002.24      980.14     19.03 o
   3 -13   3      807.71      774.95     17.83 o
   4 -13   3      197.28      203.53      9.42 o
   5 -13   3       11.09       16.30      7.99 o
   6 -13   3      629.08      631.26     13.68 o
   7 -13   3       54.79       62.83      8.37 o
   8 -13   3      549.08      589.60     26.67 o
  -6 -12   3      150.94      181.74     16.18 o
  -5 -12   3       84.20       74.23     12.43 o
  -4 -12   3      171.55      173.23      8.86 o
  -3 -12   3       11.84       14.00      5.34 o
  -2 -12   3      288.49      239.30      7.39 o
  -1 -12   3      321.90      362.11     11.53 o
   0 -12   3        7.57       18.91      5.14 o
   1 -12   3      196.56      190.40      6.89 o
   2 -12   3        5.01       11.07      3.13 o
   3 -12   3      412.40      410.16     10.71 o
   4 -12   3       29.72       28.86      7.92 o
   5 -12   3       44.33       40.83      7.74 o
   6 -12   3      568.03      548.10     12.35 o
   7 -12   3      546.68      523.68     15.40 o
   8 -12   3       41.61       42.81     10.40 o
   9 -12   3      119.90      106.81     13.85 o
  -6 -11   3       27.07       32.91     14.42 o
  -5 -11   3       60.48       76.25     21.88 o
  -4 -11   3      139.81      142.67      6.64 o
  -3 -11   3      149.27      153.38      5.45 o
  -2 -11   3        2.37        7.17      5.20 o
  -1 -11   3     2198.32     2167.85     23.69 o
   0 -11   3      354.99      409.76      8.55 o
   1 -11   3     1477.78     1480.84     17.17 o
   2 -11   3       54.75       47.98      8.57 o
   3 -11   3      283.81      277.91      9.01 o
   4 -11   3      356.57      338.99      9.57 o
   5 -11   3       12.13       22.33      7.12 o
   6 -11   3      167.80      178.79      9.23 o
   7 -11   3      432.82      424.73     11.87 o
   8 -11   3      260.63      268.51     22.16 o
   9 -11   3        6.13        6.08     10.93 o
  -7 -10   3        4.95       13.90     13.51 o
  -6 -10   3        0.36        6.76     10.75 o
  -5 -10   3      693.75      688.87     13.92 o
  -4 -10   3       96.16       95.03      6.70 o
  -3 -10   3      413.51      419.59      7.15 o
  -2 -10   3       11.51        8.39      3.91 o
  -1 -10   3     1526.20     1510.91     27.47 o
   0 -10   3     1966.20     1943.94     23.73 o
   1 -10   3      813.53      891.39     16.75 o
   2 -10   3       93.36      107.99      8.73 o
   3 -10   3       42.20       42.16      6.16 o
   4 -10   3        0.23        6.40      6.16 o
   5 -10   3       93.80      100.58      7.63 o
   6 -10   3      222.80      223.91     13.24 o
   7 -10   3      154.90      168.83      8.72 o
   8 -10   3      790.20      768.02     19.79 o
   9 -10   3       68.62       72.63     13.72 o
  -7  -9   3       10.07        8.30     10.78 o
  -6  -9   3        0.77        1.14     11.43 o
  -5  -9   3      329.76      326.09     10.06 o
  -4  -9   3      401.52      400.64      6.54 o
  -3  -9   3      988.61      959.29     14.36 o
  -2  -9   3      838.82      817.78     14.94 o
  -1  -9   3     1096.54     1138.18     10.35 o
   0  -9   3     1197.54     1141.49     14.95 o
   1  -9   3     5913.11     5705.05     79.10 o
   2  -9   3     1590.11     1709.87     14.92 o
   3  -9   3        2.32        6.06      5.67 o
   4  -9   3       81.33       96.14      6.77 o
   5  -9   3       73.31       69.15      4.60 o
   6  -9   3     1205.28     1138.64     18.56 o
   7  -9   3       98.98       90.24      7.14 o
   8  -9   3      602.61      627.14     17.95 o
   9  -9   3       14.00       30.43     13.34 o
  -8  -8   3      450.90      418.66     45.41 o
  -7  -8   3      184.68      168.42     78.98 o
  -6  -8   3      134.44      117.92      8.66 o
  -5  -8   3       32.39       40.32      6.63 o
  -4  -8   3      138.30      142.33      4.72 o
  -3  -8   3      111.05      108.89      4.52 o
  -2  -8   3       13.91       26.28      3.60 o
  -1  -8   3     6746.97     6750.08     25.94 o
   0  -8   3    10333.47    10873.99     72.87 o
   1  -8   3     4107.38     4125.62     16.61 o
   2  -8   3      250.49      286.08      7.67 o
   3  -8   3     1565.00     1581.87     14.20 o
   4  -8   3       15.01       12.94      2.66 o
   5  -8   3      426.80      414.26      5.74 o
   6  -8   3     1164.47     1123.39     12.90 o
   7  -8   3      768.02      727.59     16.14 o
   8  -8   3      183.04      215.73     13.10 o
   9  -8   3      332.47      373.60     17.36 o
  -8  -7   3       92.13       72.23     51.59 o
  -7  -7   3      352.36      294.37     37.36 o
  -6  -7   3       33.24       46.45      6.92 o
  -5  -7   3       47.36       56.98      4.08 o
  -4  -7   3     2797.41     2657.45     26.84 o
  -3  -7   3      238.12      250.16      6.24 o
  -2  -7   3      502.85      547.87      8.37 o
  -1  -7   3    10700.21    10893.58    120.69 o
   0  -7   3     2021.34     2046.17     26.94 o
   1  -7   3     9708.22    10315.33     75.67 o
   2  -7   3      237.76      220.12      4.46 o
   3  -7   3      180.37      186.12      9.23 o
   4  -7   3      396.29      347.66      9.07 o
   5  -7   3       36.00       43.31      3.27 o
   6  -7   3       66.69       54.42      3.88 o
   7  -7   3     2245.94     2336.31     29.07 o
   8  -7   3      154.79      159.42     12.27 o
   9  -7   3       11.94       21.60     10.22 o
  -8  -6   3      498.81      479.63     15.53 o
  -7  -6   3      100.64       89.04     22.67 o
  -6  -6   3      600.98      573.14     19.82 o
  -5  -6   3     1117.41     1134.93     12.80 o
  -4  -6   3      315.64      294.58      5.45 o
  -3  -6   3       16.68       24.85      3.26 o
  -2  -6   3      151.81      145.91      4.16 o
  -1  -6   3     8507.78     9238.76     72.79 o
   0  -6   3    20622.21    20136.41    132.27 o
   1  -6   3     1317.96     1376.05     19.25 o
   2  -6   3     1570.50     1666.42     18.02 o
   3  -6   3      121.19      114.41      4.60 o
   4  -6   3      209.25      225.53      3.53 o
   5  -6   3      225.82      237.15      4.59 o
   6  -6   3      330.87      301.84      6.02 o
   7  -6   3      692.56      691.57     24.41 o
   8  -6   3      166.45      181.12     12.63 o
   9  -6   3      191.30      192.94     13.71 o
  -8  -5   3      610.61      595.66     18.12 o
  -7  -5   3      421.96      409.47     12.19 o
  -6  -5   3      129.18      119.92      6.60 o
  -5  -5   3       63.02       62.52      4.40 o
  -4  -5   3      224.75      234.17      5.88 o
  -3  -5   3     1551.69     1526.08     11.63 o
  -2  -5   3     2333.39     2280.27     32.28 o
  -1  -5   3     2300.62     2408.39     12.82 o
   0  -5   3     1650.57     1668.85      9.06 o
   1  -5   3    13027.56    12165.72    107.66 o
   2  -5   3        3.69        1.70      1.14 o
   3  -5   3     1010.81      982.20      7.74 o
   4  -5   3        0.01        2.49      2.54 o
   5  -5   3       26.01       27.22      3.07 o
   6  -5   3       35.17       38.35      3.44 o
   7  -5   3       74.29       79.76      6.37 o
   8  -5   3      272.71      248.16     10.36 o
   9  -5   3      589.74      594.15     21.74 o
  -9  -4   3      126.96      127.85     16.66 o
  -8  -4   3      301.34      277.90     12.18 o
  -7  -4   3     1256.36     1113.75     16.92 o
  -6  -4   3       37.33       33.09      5.50 o
  -5  -4   3        1.23        7.48      4.33 o
  -4  -4   3      109.84      119.54      3.94 o
  -3  -4   3       80.48      100.57      3.70 o
  -2  -4   3     1241.65     1419.65      9.11 o
  -1  -4   3    20560.18    19836.17    116.51 o
   0  -4   3      150.16      219.86      8.99 o
   1  -4   3     3116.23     3050.43     13.16 o
   2  -4   3      246.86      215.28      3.87 o
   3  -4   3       50.04       65.68      2.28 o
   4  -4   3      750.98      760.83      8.94 o
   5  -4   3        5.04       10.19      2.79 o
   6  -4   3      277.96      244.47      7.39 o
   7  -4   3     4184.78     4124.05     41.11 o
   8  -4   3        0.48        3.33      6.98 o
   9  -4   3      261.82      232.52     12.22 o
  -9  -3   3      101.32       85.37      9.29 o
  -8  -3   3        4.81        8.28      8.97 o
  -7  -3   3      276.62      226.22     11.94 o
  -6  -3   3       33.55       36.03      6.40 o
  -5  -3   3      735.66      715.88     13.17 o
  -4  -3   3     2473.11     2356.58     17.37 o
  -3  -3   3     2804.51     2890.79     11.40 o
  -2  -3   3      734.69      666.06      7.10 o
  -1  -3   3    10151.03    10002.73    108.93 o
   0  -3   3     7966.39     7615.79     80.21 o
   1  -3   3    14358.10    13228.71     96.23 o
   2  -3   3     5755.70     5830.55     28.86 o
   3  -3   3     1045.85     1146.30     12.80 o
   4  -3   3       29.58       29.52      3.45 o
   5  -3   3      411.82      421.93      8.10 o
   6  -3   3      476.57      495.67     11.20 o
   7  -3   3     3943.85     3683.83     28.55 o
   8  -3   3        1.96        3.58      8.53 o
   9  -3   3       19.63        9.62      7.64 o
  -9  -2   3       80.66       84.70      8.77 o
  -8  -2   3      100.96      103.96     10.07 o
  -7  -2   3        3.84        3.98      6.02 o
  -6  -2   3        7.53        9.38      6.46 o
  -5  -2   3      406.34      410.88     11.52 o
  -4  -2   3      159.31      165.91      4.41 o
  -3  -2   3     1144.26     1233.34      7.06 o
  -2  -2   3      438.31      417.30      9.24 o
  -1  -2   3     8326.08     8023.52     81.47 o
   0  -2   3     2076.00     2350.73     31.08 o
   1  -2   3    15013.61    15005.39    112.71 o
   2  -2   3       75.64      130.08      3.42 o
   3  -2   3     1367.61     1476.49     10.53 o
   4  -2   3     1918.99     1827.81     46.27 o
   5  -2   3       16.73       27.67      7.50 o
   6  -2   3      167.55      172.40     11.35 o
   7  -2   3      306.64      283.86      9.89 o
   8  -2   3      148.73      145.55      8.89 o
   9  -2   3        3.78        5.58     10.70 o
  -9  -1   3        1.45        9.31      8.83 o
  -8  -1   3      263.23      247.10     11.24 o
  -7  -1   3      633.77      586.51     23.57 o
  -6  -1   3      227.15      198.49     14.16 o
  -5  -1   3       27.85       30.33      5.86 o
  -4  -1   3      740.83      772.13     12.15 o
  -3  -1   3     9706.23     9845.53     32.75 o
  -2  -1   3        1.78        4.92      3.69 o
  -1  -1   3     7953.23     8237.47     86.89 o
   0  -1   3      380.76      507.85      6.37 o
   1  -1   3    72356.82    64527.27    301.74 o
   2  -1   3     5294.84     5564.57     27.89 o
   3  -1   3     2336.81     2410.41     10.36 o
   4  -1   3      177.11      195.73      7.32 o
   5  -1   3       56.53       49.61      6.59 o
   6  -1   3       91.13       97.17      8.26 o
   7  -1   3       29.98       38.18      9.60 o
   8  -1   3      266.93      247.80      9.34 o
   9  -1   3      117.79      130.60     10.62 o
  -9   0   3      388.25      403.48     11.59 o
  -8   0   3      202.28      201.58      8.38 o
  -7   0   3     2114.99     1933.49     39.66 o
  -6   0   3     1125.68     1138.47     24.64 o
  -5   0   3     2412.31     2493.84     33.22 o
  -4   0   3      372.92      393.33     12.50 o
  -3   0   3      711.99      695.90      8.26 o
  -2   0   3     1208.09     1225.32     20.63 o
  -1   0   3    52818.62    46866.12   1318.52 o
   0   0   3     7069.00     7012.02     57.96 o
   1   0   3     2883.74     2869.10     76.10 o
   2   0   3      533.44      430.41      8.20 o
   3   0   3     1438.42     1477.88     27.09 o
   4   0   3      929.48      887.32     13.97 o
   5   0   3       53.84       59.43      6.61 o
   6   0   3       85.62       82.15      6.93 o
   7   0   3      595.95      555.31     14.90 o
   8   0   3       91.92       93.98      9.92 o
   9   0   3      179.14      166.46     10.79 o
 -10   1   3        2.97        6.86      9.29 o
  -9   1   3      404.42      393.95     17.58 o
  -8   1   3       30.04       21.85      5.52 o
  -7   1   3      127.14      114.29      6.87 o
  -6   1   3      714.91      684.92     16.18 o
  -5   1   3     1453.38     1429.20     21.93 o
  -4   1   3      388.53      363.18      6.35 o
  -3   1   3      160.80      209.21      5.00 o
  -2   1   3      977.21      880.26     25.01 o
  -1   1   3     6471.37     6317.08     92.28 o
   0   1   3     4377.81     3806.86     18.85 o
   1   1   3       22.74       47.20      1.95 o
   2   1   3       28.51       41.80      1.97 o
   3   1   3        4.09        5.99      1.57 o
   4   1   3      700.13      724.65     13.63 o
   5   1   3      309.15      290.31     12.39 o
   6   1   3       35.95       38.72      6.53 o
   7   1   3     1466.77     1382.06     21.44 o
   8   1   3      490.31      483.79     19.88 o
   9   1   3        0.02        1.61     10.18 o
 -10   2   3       61.48       57.33     12.83 o
  -9   2   3      199.86      178.44     12.49 o
  -8   2   3      343.64      358.27     10.18 o
  -7   2   3      183.93      190.06      6.47 o
  -6   2   3       98.22       94.23      5.72 o
  -5   2   3     3786.74     4064.63     21.17 o
  -4   2   3      973.74      939.74     10.06 o
  -3   2   3      250.51      302.06     13.60 o
  -2   2   3     1658.76     1516.57     25.66 o
  -1   2   3       27.76       19.53      3.88 o
   0   2   3    15038.08    13827.41    137.36 o
   1   2   3       99.60       97.10      4.91 o
   2   2   3     2551.62     2922.47     20.58 o
   3   2   3      932.77     1002.24      8.47 o
   4   2   3      317.96      328.51     10.73 o
   5   2   3       22.58       29.34      5.97 o
   6   2   3      420.46      408.65      9.90 o
   7   2   3      176.29      181.93      8.68 o
   8   2   3     1015.65     1019.12     19.84 o
 -10   3   3      157.81      155.05     13.10 o
  -9   3   3      372.01      342.23     15.00 o
  -8   3   3       78.78       91.96      7.44 o
  -7   3   3       33.21       28.25      6.78 o
  -6   3   3      555.45      527.13      8.85 o
  -5   3   3      758.29      739.47      9.17 o
  -4   3   3     1002.49     1026.18     11.03 o
  -3   3   3      988.23     1034.93     10.56 o
  -2   3   3     2766.45     2830.42     35.60 o
  -1   3   3      190.60      160.44      5.32 o
   0   3   3     1420.97     1337.95     14.78 o
   1   3   3       10.45        3.82      1.53 o
   2   3   3     1787.30     1917.66     68.10 o
   3   3   3      607.14      599.76      9.84 o
   4   3   3      126.84      132.30      5.08 o
   5   3   3      606.51      602.12     15.16 o
   6   3   3      865.97      845.29     17.29 o
   7   3   3        0.51       10.49      6.54 o
   8   3   3       18.04       13.96      7.29 o
 -10   4   3       66.86       83.17     20.38 o
  -9   4   3      456.54      490.56     11.30 o
  -8   4   3      466.89      416.86     11.48 o
  -7   4   3      293.46      285.25      8.84 o
  -6   4   3      431.74      455.06     12.24 o
  -5   4   3        1.32        9.48      5.10 o
  -4   4   3       32.43       61.01      4.75 o
  -3   4   3       80.53       91.89      4.82 o
  -2   4   3      969.32     1079.20     10.67 o
  -1   4   3      611.56      706.90     14.48 o
   0   4   3      225.69      265.25      7.18 o
   1   4   3      197.73      179.32      3.54 o
   2   4   3       32.30       44.23      6.76 o
   3   4   3     1214.51     1232.28     11.48 o
   4   4   3       62.91       67.57      4.12 o
   5   4   3        3.28        6.44      7.15 o
   6   4   3      268.91      281.64     12.22 o
   7   4   3        8.37        7.45      7.45 o
   8   4   3      274.77      278.71     11.00 o
 -10   5   3        0.20        6.21     14.54 o
  -9   5   3      100.08       96.33      8.59 o
  -8   5   3        4.19        9.78      5.98 o
  -7   5   3      291.40      284.45      8.88 o
  -6   5   3     1525.41     1524.57     24.02 o
  -5   5   3      163.00      177.33      6.54 o
  -4   5   3      707.32      720.47     13.51 o
  -3   5   3      484.66      557.36      7.24 o
  -2   5   3        0.52        1.78      2.41 o
  -1   5   3       17.93       23.65      2.30 o
   0   5   3     2952.35     2933.35     20.94 o
   1   5   3      295.42      226.75     10.21 o
   2   5   3      784.29      795.01     10.09 o
   3   5   3     1173.60     1154.91     23.38 o
   4   5   3      594.44      576.31      8.78 o
   5   5   3      970.01      950.37     30.28 o
   6   5   3      298.55      275.89     10.19 o
   7   5   3      254.65      252.90     10.55 o
 -10   6   3       18.27       28.45     19.36 o
  -9   6   3       44.00       47.37      8.88 o
  -8   6   3      448.38      455.54     10.75 o
  -7   6   3      707.47      710.99     14.33 o
  -6   6   3       91.50       82.41      6.89 o
  -5   6   3      344.51      360.41     10.47 o
  -4   6   3       31.50       36.06      4.96 o
  -3   6   3       42.85       58.28      4.39 o
  -2   6   3       26.42       34.35      2.50 o
  -1   6   3      559.12      459.12      9.20 o
   0   6   3     6599.42     6426.97     69.98 o
   1   6   3     1642.56     1664.21     49.07 o
   2   6   3     2078.27     2158.54     16.57 o
   3   6   3      297.55      279.54      7.66 o
   4   6   3      152.17      163.07      8.65 o
   5   6   3      549.58      514.89     15.67 o
   6   6   3       22.08       23.77      8.40 o
   7   6   3       30.24       33.23      7.95 o
 -10   7   3       16.62        4.73     20.06 o
  -9   7   3      563.82      583.79     50.78 o
  -8   7   3       12.50       11.38      5.62 o
  -7   7   3      516.78      531.52     10.89 o
  -6   7   3        3.05        6.89      6.07 o
  -5   7   3      179.35      189.89      6.99 o
  -4   7   3      208.78      191.17      6.29 o
  -3   7   3      211.09      204.70      7.63 o
  -2   7   3       17.17       18.82      2.60 o
  -1   7   3      121.94      106.03      3.36 o
   0   7   3        2.68        6.60      3.26 o
   1   7   3     3209.87     3021.26     33.53 o
   2   7   3     1293.71     1078.79     71.82 o
   3   7   3      262.47      268.46      7.49 o
   4   7   3      157.88      165.50      9.67 o
   5   7   3      592.34      615.29     20.44 o
   6   7   3      176.41      192.56     11.54 o
   7   7   3        0.51        8.05      7.39 o
  -9   8   3      129.74      173.19     12.49 o
  -8   8   3       32.25       40.71      6.25 o
  -7   8   3      302.96      291.81      8.43 o
  -6   8   3        1.75        9.00      5.46 o
  -5   8   3      268.33      269.42      7.73 o
  -4   8   3      487.60      462.47      8.19 o
  -3   8   3       35.45       41.25      3.92 o
  -2   8   3      295.50      313.05      9.16 o
  -1   8   3     1760.21     1611.25     46.82 o
   0   8   3      474.93      458.61      8.87 o
   1   8   3     1510.59     1533.12     16.20 o
   2   8   3      371.12      369.61      8.37 o
   3   8   3     3537.43     3440.14     31.01 o
   4   8   3        1.88        6.39      7.76 o
   5   8   3      428.00      468.02     13.28 o
   6   8   3       29.21       23.64      8.91 o
  -9   9   3      233.42      213.29     17.35 o
  -8   9   3      109.88      125.16      7.31 o
  -7   9   3        0.01        6.51      6.16 o
  -6   9   3        0.31        4.75      6.16 o
  -5   9   3       16.62       17.96      5.34 o
  -4   9   3       21.26       17.56      4.13 o
  -3   9   3      399.39      375.45      7.19 o
  -2   9   3      137.53      135.47      7.03 o
  -1   9   3      844.03      836.99     12.43 o
   0   9   3     2639.34     2559.00     20.04 o
   1   9   3     5982.88     5805.72     29.18 o
   2   9   3       23.98       24.31      6.40 o
   3   9   3        4.89        3.78      5.17 o
   4   9   3       56.75       59.52      8.77 o
   5   9   3       34.02       34.49      8.75 o
   6   9   3      246.88      219.25     11.61 o
  -9  10   3        2.01        9.36      9.53 o
  -8  10   3       29.79       28.29      8.01 o
  -7  10   3      443.72      439.25     10.39 o
  -6  10   3      200.14      202.38      7.79 o
  -5  10   3       21.39       20.09      5.88 o
  -4  10   3        4.75       12.66      4.43 o
  -3  10   3      529.62      522.54     10.27 o
  -2  10   3      117.29      131.37      7.78 o
  -1  10   3     9163.44     8904.35     88.05 o
   0  10   3      150.98      153.54      7.91 o
   1  10   3      414.52      417.94      9.88 o
   2  10   3      788.68      727.96     13.85 o
   3  10   3      492.66      487.02     10.33 o
   4  10   3       64.23       78.92      9.32 o
   5  10   3      186.24      189.62     11.66 o
  -9  11   3      113.13      131.46     17.10 o
  -8  11   3      139.54      144.68      9.57 o
  -7  11   3      733.82      692.16     11.96 o
  -6  11   3       45.31       60.38      6.70 o
  -5  11   3        5.22       18.63      7.31 o
  -4  11   3      423.75      449.07     13.22 o
  -3  11   3     1055.77     1082.33     24.08 o
  -2  11   3      708.58      697.28     12.81 o
  -1  11   3      150.31      161.82      7.98 o
   0  11   3      453.39      365.10     13.16 o
   1  11   3     1753.56     1717.11     33.96 o
   2  11   3      970.50      950.80     23.41 o
   3  11   3        4.25        6.45      7.95 o
   4  11   3       14.48       26.40      8.65 o
   5  11   3       58.34       59.36      9.12 o
  -8  12   3      443.81      423.98     13.54 o
  -7  12   3      263.97      265.34      9.10 o
  -6  12   3      254.05      228.44      9.91 o
  -5  12   3      121.38      137.11     13.16 o
  -4  12   3      440.23      432.24     16.65 o
  -3  12   3       31.24       41.97     11.84 o
  -2  12   3        1.32        6.48      6.95 o
  -1  12   3      404.84      412.02     10.07 o
   0  12   3      795.54      740.84     13.48 o
   1  12   3     1452.67     1479.53     37.72 o
   2  12   3      463.03      500.27     17.11 o
   3  12   3      210.33      206.80     12.58 o
   4  12   3        2.93       14.37      9.28 o
  -8  13   3      178.84      163.86     13.68 o
  -7  13   3        0.93        3.16     11.54 o
  -6  13   3        2.48        6.59     11.40 o
  -5  13   3       46.99       44.61     11.59 o
  -4  13   3        0.37        8.70     11.64 o
  -3  13   3      116.78       96.19     10.51 o
  -2  13   3      184.17      182.88     13.63 o
  -1  13   3      552.75      556.80     11.17 o
   0  13   3     1145.62     1152.48     27.14 o
   1  13   3      447.28      455.74     17.72 o
   2  13   3      403.83      425.81     11.86 o
   3  13   3       18.60       15.21      8.90 o
  -7  14   3      272.92      265.07     15.63 o
  -6  14   3       20.98       13.73     12.65 o
  -5  14   3       16.12       22.67     11.93 o
  -4  14   3        4.27       14.40     11.77 o
  -3  14   3      191.80      192.91     14.70 o
  -2  14   3        4.40        7.68     10.79 o
  -1  14   3      755.22      741.79     16.21 o
   0  14   3      741.46      793.70     27.38 o
   1  14   3      567.69      530.89     13.66 o
   2  14   3      572.10      624.52     16.50 o
  -7  15   3      186.15      217.39     16.76 o
  -6  15   3      206.81      224.48     15.78 o
  -5  15   3       13.55       28.80     18.47 o
  -4  15   3      112.22      119.30     12.62 o
  -3  15   3        0.57        8.27     12.97 o
  -2  15   3       99.95      107.49      9.83 o
  -1  15   3       88.61       85.74      9.70 o
   0  15   3      664.49      624.50     28.37 o
   1  15   3     1774.63     1806.82     28.31 o
  -5  16   3       81.49       86.50     11.90 o
  -4  16   3       73.30       73.53     12.81 o
  -3  16   3      120.89      140.77     14.86 o
  -2  16   3      438.31      468.05     15.13 o
  -1  16   3      521.44      567.52     15.47 o
   0  16   3     1523.13     1595.02     37.73 o
  -3  17   3       15.91       17.40     12.21 o
   1 -19   4      319.18      350.20     17.52 o
   2 -19   4      644.37      747.47     25.16 o
   3 -19   4      162.17      151.53     14.75 o
   4 -19   4      116.27      128.28     14.27 o
  -1 -18   4        5.30        7.01      8.50 o
   0 -18   4       99.08      131.54      9.77 o
   1 -18   4       10.89        7.83     10.64 o
   2 -18   4     1080.25     1129.69     27.85 o
   3 -18   4       10.40       15.48     11.56 o
   4 -18   4        4.73        9.48     11.40 o
   5 -18   4      246.68      245.61     16.56 o
  -2 -17   4       20.65       21.84      8.99 o
  -1 -17   4        4.54        3.49      6.58 o
   0 -17   4       56.22       51.28      8.57 o
   1 -17   4      153.43      132.65     11.94 o
   2 -17   4      181.18      188.51     14.23 o
   3 -17   4      387.15      380.23     16.40 o
   4 -17   4      210.46      212.34     13.70 o
   5 -17   4      351.21      372.64     15.78 o
   6 -17   4        1.86       10.36      8.29 o
  -3 -16   4       11.14       22.77      8.42 o
  -2 -16   4        7.41       11.33      6.23 o
  -1 -16   4       48.30       45.62      7.07 o
   0 -16   4        9.30       13.52      7.12 o
   1 -16   4      565.06      527.44     17.39 o
   2 -16   4      184.97      220.54     15.65 o
   3 -16   4        2.75       15.02     11.00 o
   4 -16   4      429.60      432.00     16.84 o
   5 -16   4       44.89       47.09      9.32 o
   6 -16   4      451.59      447.38     13.87 o
   7 -16   4        2.36        1.27      9.48 o
  -4 -15   4      403.41      437.78     57.09 o
  -3 -15   4       25.60       26.76      6.75 o
  -2 -15   4       53.83       43.03      5.78 o
  -1 -15   4       24.78       23.11      5.30 o
   0 -15   4      113.99      119.30     11.57 o
   1 -15   4        0.67        3.53      8.61 o
   2 -15   4       65.50      106.37      9.84 o
   3 -15   4      198.10      181.77     15.75 o
   4 -15   4        0.05        2.47      9.97 o
   5 -15   4       56.58       55.17      8.32 o
   6 -15   4      571.66      549.79     13.83 o
   7 -15   4        1.29        8.53      8.38 o
   8 -15   4       31.47       45.53     14.12 o
  -5 -14   4       29.89       27.95     12.39 o
  -4 -14   4      611.22      608.58     58.67 o
  -3 -14   4       11.25       16.67      5.50 o
  -2 -14   4       59.69       69.52      6.16 o
  -1 -14   4        5.01       10.72      5.30 o
   0 -14   4       24.46       34.47      5.69 o
   1 -14   4        0.17       21.93      9.65 o
   2 -14   4      471.13      416.08     15.12 o
   3 -14   4      175.25      187.86     19.42 o
   4 -14   4       98.02      102.15      8.80 o
   5 -14   4        5.72        8.30      7.54 o
   6 -14   4        0.10       10.22      8.06 o
   7 -14   4       59.98       76.56      9.12 o
   8 -14   4      320.78      307.54     15.43 o
  -5 -13   4      494.07      489.74     76.13 o
  -4 -13   4      117.46      103.22     12.23 o
  -3 -13   4      108.19      114.16      6.48 o
  -2 -13   4        0.89        4.97      4.32 o
  -1 -13   4       74.54       66.77      5.45 o
   0 -13   4       41.46       39.43      5.80 o
   1 -13   4     1298.02     1290.36     32.59 o
   2 -13   4     1841.53     1762.87     37.39 o
   3 -13   4     1264.11     1217.51     20.88 o
   4 -13   4       49.39       56.13      7.78 o
   5 -13   4        5.56        8.73      7.13 o
   6 -13   4       30.70       25.78      8.46 o
   7 -13   4      127.59      154.44      9.63 o
   8 -13   4       17.32       29.09     12.04 o
  -6 -12   4      219.29      275.41     49.36 o
  -5 -12   4      407.28      390.32     27.27 o
  -4 -12   4      101.26      128.04      8.69 o
  -3 -12   4      431.67      405.85      7.29 o
  -2 -12   4       51.01       46.57      4.39 o
  -1 -12   4      224.21      216.32      6.55 o
   0 -12   4        4.58        4.10      3.36 o
   1 -12   4     1651.03     1639.77     39.04 o
   2 -12   4      350.12      307.50     11.97 o
   3 -12   4       88.73      108.69      7.74 o
   4 -12   4      302.61      286.43      9.56 o
   5 -12   4       69.43       91.03      7.93 o
   6 -12   4     1019.26     1016.47     20.15 o
   7 -12   4      144.16      144.51      8.75 o
   8 -12   4        8.08       10.00     12.97 o
   9 -12   4       93.15       93.06     13.42 o
  -6 -11   4     1132.22     1054.48    234.22 o
  -5 -11   4      371.20      342.56     95.89 o
  -4 -11   4       37.63       36.60      5.35 o
  -3 -11   4       37.19       34.81      4.67 o
  -2 -11   4      373.32      364.72     10.72 o
  -1 -11   4      279.06      294.77      8.75 o
   0 -11   4       72.43       79.58      5.34 o
   1 -11   4      263.85      268.93      6.67 o
   2 -11   4       45.36       37.19      3.25 o
   3 -11   4      619.84      632.58     11.50 o
   4 -11   4      644.21      626.03     11.88 o
   5 -11   4        6.19        5.99      7.31 o
   6 -11   4      458.02      415.76     13.57 o
   7 -11   4        0.63        1.61      6.75 o
   8 -11   4       20.38       10.07     12.78 o
   9 -11   4       18.95       14.88     10.91 o
  -7 -10   4      454.50      406.21    166.89 o
  -6 -10   4      333.13      345.25     16.41 o
  -5 -10   4      889.21      854.98     36.23 o
  -4 -10   4     1107.33     1084.96     10.27 o
  -3 -10   4      376.30      393.15      8.41 o
  -2 -10   4      286.65      274.68      7.26 o
  -1 -10   4      205.54      224.33      6.37 o
   0 -10   4      383.48      381.11     10.38 o
   1 -10   4     1745.08     1771.35     37.52 o
   2 -10   4     3344.73     3246.14     20.95 o
   3 -10   4      767.63      800.43     13.04 o
   4 -10   4       68.66       80.04      7.16 o
   5 -10   4       32.25       37.34      7.23 o
   6 -10   4       11.74        9.22      6.33 o
   7 -10   4       87.61       99.20      7.33 o
   8 -10   4       35.67       28.74     12.34 o
   9 -10   4       28.54       25.30     12.21 o
  -7  -9   4       16.31       17.84     11.49 o
  -6  -9   4       18.34       18.57     10.39 o
  -5  -9   4     1737.75     1674.27     18.21 o
  -4  -9   4     1755.19     1693.86     11.97 o
  -3  -9   4      525.59      514.33      7.90 o
  -2  -9   4      261.02      267.63      6.28 o
  -1  -9   4      546.69      564.63     12.83 o
   0  -9   4       22.91       25.17      3.69 o
   1  -9   4     5290.70     5121.82     52.20 o
   2  -9   4     2765.95     2778.68     18.41 o
   3  -9   4        6.93        6.50      2.57 o
   4  -9   4      897.16      904.15     12.58 o
   5  -9   4      188.30      196.18      5.00 o
   6  -9   4     1244.47     1231.03     15.77 o
   7  -9   4       21.73       25.48      5.99 o
   8  -9   4       74.14       83.74     12.58 o
   9  -9   4      122.19      142.96     15.75 o
  -8  -8   4       92.17       92.46     14.77 o
  -7  -8   4      125.44      111.20     26.54 o
  -6  -8   4       73.59       75.72     12.53 o
  -5  -8   4      915.40      868.50     13.96 o
  -4  -8   4      155.78      140.38      4.93 o
  -3  -8   4        8.55       10.05      3.61 o
  -2  -8   4      463.74      470.10      6.39 o
  -1  -8   4      896.94      884.39     10.48 o
   0  -8   4       57.01       55.28      4.57 o
   1  -8   4      432.87      412.05      5.60 o
   2  -8   4      480.02      485.65      7.08 o
   3  -8   4      233.04      223.53     18.14 o
   4  -8   4      187.78      198.48      5.12 o
   5  -8   4       97.64      105.07      3.33 o
   6  -8   4      499.40      467.79     10.51 o
   7  -8   4       28.63       41.29     11.00 o
   8  -8   4       24.76       36.70     12.29 o
   9  -8   4       56.43       47.10     11.26 o
  -8  -7   4       45.33       47.97      9.28 o
  -7  -7   4      360.52      274.37     98.96 o
  -6  -7   4      853.79      852.05     28.43 o
  -5  -7   4       99.44       95.97      4.48 o
  -4  -7   4      345.52      312.08      5.90 o
  -3  -7   4        0.67        3.85      3.18 o
  -2  -7   4       55.39       62.38      3.62 o
  -1  -7   4      320.24      326.68      6.96 o
   0  -7   4        0.45        1.48      3.40 o
   1  -7   4      864.00      971.92     16.12 o
   2  -7   4       98.90       60.00      5.76 o
   3  -7   4      450.50      536.11     16.39 o
   4  -7   4      160.04      195.27      4.11 o
   5  -7   4       56.64       62.96      3.21 o
   6  -7   4        0.35        4.36      4.08 o
   7  -7   4      277.32      251.80     20.38 o
   8  -7   4        0.05        3.53     11.53 o
   9  -7   4       81.38       81.10     12.43 o
  -8  -6   4       15.87       19.72      8.49 o
  -7  -6   4        0.17        0.39      9.59 o
  -6  -6   4     1292.38     1194.97     17.12 o
  -5  -6   4     3944.80     3881.58     75.49 o
  -4  -6   4      296.85      278.56      5.44 o
  -3  -6   4      151.12      166.31      4.29 o
  -2  -6   4      767.52      751.38      7.57 o
  -1  -6   4      545.32      622.42      9.48 o
   0  -6   4      135.19      153.15      4.27 o
   1  -6   4     1014.74      909.57     16.64 o
   2  -6   4     1084.26     1195.82     14.83 o
   3  -6   4      110.18       84.80      3.59 o
   4  -6   4       84.12       94.21      2.85 o
   5  -6   4        5.87        1.44      2.85 o
   6  -6   4        2.12        3.99      3.23 o
   7  -6   4      811.08      803.40     15.81 o
   8  -6   4       33.53       44.64     10.26 o
   9  -6   4       72.80       88.51     13.13 o
  -9  -5   4      262.68      270.68     13.35 o
  -8  -5   4       12.34       14.92      8.88 o
  -7  -5   4     1179.99     1047.82     23.58 o
  -6  -5   4      106.03       99.81      6.41 o
  -5  -5   4      902.85      935.47     22.03 o
  -4  -5   4      343.85      349.23      8.02 o
  -3  -5   4      622.91      606.14     11.66 o
  -2  -5   4       17.72       13.23      2.90 o
  -1  -5   4     1336.56     1311.62     21.39 o
   0  -5   4       45.03       40.95      3.00 o
   1  -5   4     2604.12     2624.95     72.34 o
   2  -5   4     1220.50     1163.49     17.03 o
   3  -5   4      883.34      936.28     15.00 o
   4  -5   4       39.41       34.21      2.67 o
   5  -5   4      133.25      141.47      3.95 o
   6  -5   4      114.97      112.74      5.00 o
   7  -5   4        9.60       25.67      7.94 o
   8  -5   4       25.55       24.74      8.45 o
   9  -5   4       42.18       35.46     11.32 o
  -9  -4   4        1.95        6.53      8.24 o
  -8  -4   4        0.80        5.30      7.40 o
  -7  -4   4      254.78      286.88     12.61 o
  -6  -4   4      679.18      597.40     14.91 o
  -5  -4   4        5.16       12.57      4.37 o
  -4  -4   4       32.31       37.24      3.25 o
  -3  -4   4     2671.17     2663.64     14.62 o
  -2  -4   4       26.32       42.17      2.37 o
  -1  -4   4     1135.39     1118.08     14.60 o
   0  -4   4      216.66      232.63      3.48 o
   1  -4   4     6263.97     6307.11     34.47 o
   2  -4   4      162.45      242.50      4.86 o
   3  -4   4     3071.14     3277.21     23.65 o
   4  -4   4       50.33       50.45      2.94 o
   5  -4   4       18.85       23.65      2.88 o
   6  -4   4      101.04       97.08      5.92 o
   7  -4   4      642.08      666.10     10.62 o
   8  -4   4        0.11        1.91      7.42 o
   9  -4   4       17.41       11.71      8.73 o
  -9  -3   4       25.15       41.23     10.09 o
  -8  -3   4        0.15       -2.71      8.35 o
  -7  -3   4        1.36        2.93      6.92 o
  -6  -3   4     1285.95     1164.14     18.38 o
  -5  -3   4      189.15      215.82      7.58 o
  -4  -3   4      235.73      283.83      7.57 o
  -3  -3   4      699.61      698.97     12.57 o
  -2  -3   4      337.24      332.30      8.36 o
  -1  -3   4     3127.45     3061.57     22.99 o
   0  -3   4      486.37      452.88      7.98 o
   1  -3   4    10121.35     9969.64    242.36 o
   2  -3   4       41.95       15.18      2.37 o
   3  -3   4     3763.01     3690.30     33.42 o
   4  -3   4      149.89      171.62      3.51 o
   5  -3   4      546.00      533.89     21.93 o
   6  -3   4      321.75      279.51      8.34 o
   7  -3   4      587.54      562.16     11.43 o
   8  -3   4        4.53        1.30     11.11 o
   9  -3   4       80.00       90.34      9.50 o
  -9  -2   4        4.63        4.75      9.91 o
  -8  -2   4        0.03        1.77      6.88 o
  -7  -2   4        4.13       17.24      7.53 o
  -6  -2   4      210.89      230.99      8.72 o
  -5  -2   4       52.66       31.36      5.95 o
  -4  -2   4      231.18      248.65      7.34 o
  -3  -2   4      187.47      205.67      5.85 o
  -2  -2   4      577.88      591.45      5.80 o
  -1  -2   4     1796.26     1804.32     41.23 o
   0  -2   4     1251.40     1343.22     13.64 o
   1  -2   4    11849.82    11601.42    113.83 o
   2  -2   4    11288.58    11895.94    101.42 o
   3  -2   4     1759.26     1766.36     20.24 o
   4  -2   4     1616.16     1634.99     14.40 o
   5  -2   4     1187.07     1145.45     13.98 o
   6  -2   4        2.04        7.36      8.58 o
   7  -2   4       32.98       38.10     10.71 o
   8  -2   4       85.41      107.47      9.82 o
   9  -2   4       98.58       98.73     13.44 o
  -9  -1   4        0.87        3.05      7.82 o
  -8  -1   4        1.60       -2.64      7.05 o
  -7  -1   4        1.94        8.70      7.39 o
  -6  -1   4       11.69        9.76      6.64 o
  -5  -1   4      906.47      864.34     18.47 o
  -4  -1   4      434.89      364.21     10.15 o
  -3  -1   4       97.95       94.60      6.45 o
  -2  -1   4      706.46      795.33      9.82 o
  -1  -1   4     2266.00     2352.91     27.41 o
   0  -1   4     2935.28     3122.75     28.04 o
   1  -1   4     6546.04     6911.22     91.80 o
   2  -1   4     4225.92     4322.13     32.35 o
   3  -1   4     2443.42     2782.12     33.16 o
   4  -1   4      208.86      203.25      6.88 o
   5  -1   4        0.03        0.33      5.66 o
   6  -1   4     1004.32     1001.52     15.13 o
   7  -1   4       20.63       20.93      6.39 o
   8  -1   4       61.94       63.76      8.72 o
   9  -1   4        5.46        3.38     11.58 o
  -9   0   4       67.93       69.36      7.67 o
  -8   0   4      336.60      286.28      9.39 o
  -7   0   4       16.10       25.39      5.75 o
  -6   0   4     1071.79     1062.31     18.86 o
  -5   0   4       94.62      110.07      7.00 o
  -4   0   4        6.44        4.09      4.49 o
  -3   0   4      386.86      420.55      5.60 o
  -2   0   4      193.37      160.87      8.71 o
  -1   0   4     5622.81     5711.29    115.26 o
   0   0   4        0.41        0.92      1.95 o
   1   0   4     1402.97     1472.49     15.79 o
   2   0   4      654.80      794.44     11.66 o
   3   0   4      654.38      710.26     13.47 o
   4   0   4        0.34        1.06      3.05 o
   5   0   4      290.67      290.47      9.10 o
   6   0   4     1079.41     1102.59     15.86 o
   7   0   4       99.35       90.20      7.30 o
   8   0   4        0.97        2.15      8.46 o
   9   0   4        1.90        8.75     12.96 o
 -10   1   4      122.23      119.02     26.10 o
  -9   1   4      266.61      266.95     12.38 o
  -8   1   4      255.71      247.63     10.71 o
  -7   1   4      217.58      201.90     11.26 o
  -6   1   4     1945.42     2033.02     22.57 o
  -5   1   4     2016.09     2016.73     20.05 o
  -4   1   4     2737.00     3013.09     75.04 o
  -3   1   4      174.05      229.39      5.29 o
  -2   1   4        1.15        1.17      2.42 o
  -1   1   4      476.34      407.68      6.81 o
   0   1   4      399.03      427.45      4.08 o
   1   1   4      243.38      269.05      7.92 o
   2   1   4      399.29      307.94      3.97 o
   3   1   4     3677.87     3734.79     78.71 o
   4   1   4     1346.39     1345.42     44.09 o
   5   1   4        3.32        5.59      5.46 o
   6   1   4      105.00      118.31      7.10 o
   7   1   4      110.73      122.58      8.25 o
   8   1   4       36.36       30.03      7.74 o
 -10   2   4      143.31      170.53     11.88 o
  -9   2   4      150.26      126.60     10.33 o
  -8   2   4      283.41      277.81      9.04 o
  -7   2   4      255.31      256.22      8.13 o
  -6   2   4       26.98       22.02      5.95 o
  -5   2   4     2131.66     2029.86     15.25 o
  -4   2   4       50.08       52.18      5.32 o
  -3   2   4        0.01        1.73      2.94 o
  -2   2   4       25.67       39.83      3.43 o
  -1   2   4       94.87       99.91      4.23 o
   0   2   4      155.38      184.24      3.58 o
   1   2   4     1835.11     1886.68     41.92 o
   2   2   4      827.40      943.68     11.67 o
   3   2   4      279.28      277.38     11.16 o
   4   2   4       20.67       18.37      2.60 o
   5   2   4       41.53       48.15      6.02 o
   6   2   4      289.83      283.69     10.23 o
   7   2   4      213.37      219.77      9.24 o
   8   2   4      256.01      281.30     10.75 o
 -10   3   4       88.12       79.43     10.18 o
  -9   3   4        0.09        2.82      8.63 o
  -8   3   4       19.42       27.31      6.39 o
  -7   3   4      582.99      604.21     14.56 o
  -6   3   4       72.32       69.92      6.33 o
  -5   3   4      412.55      398.69      7.79 o
  -4   3   4      170.63      150.27      5.31 o
  -3   3   4     1734.62     1944.33     33.32 o
  -2   3   4       15.41       10.42      3.20 o
  -1   3   4     2612.46     2502.52     40.93 o
   0   3   4       97.19      110.63      3.38 o
   1   3   4     1503.30     1575.58     17.77 o
   2   3   4      898.57      900.16     29.20 o
   3   3   4      274.42      338.84     13.29 o
   4   3   4      644.76      629.88     23.14 o
   5   3   4      281.62      272.95     13.06 o
   6   3   4      556.31      616.13     11.80 o
   7   3   4        0.36        4.92      7.34 o
   8   3   4       13.92       14.80      7.96 o
 -10   4   4       13.84        7.75      9.67 o
  -9   4   4       84.99       54.09      8.83 o
  -8   4   4      122.22       95.23      7.55 o
  -7   4   4       58.79       47.98      6.85 o
  -6   4   4     1009.03      992.55     17.94 o
  -5   4   4     3795.06     4140.67     36.17 o
  -4   4   4      318.43      405.72      7.04 o
  -3   4   4      283.49      267.21      5.67 o
  -2   4   4     1142.14     1265.02     11.72 o
  -1   4   4      103.68       94.69      4.62 o
   0   4   4        7.77       18.42      2.60 o
   1   4   4      454.68      441.24     17.20 o
   2   4   4     2759.29     2801.45     44.40 o
   3   4   4     3084.34     2992.29     20.87 o
   4   4   4       35.40       29.72      4.10 o
   5   4   4      741.08      694.40     12.98 o
   6   4   4       13.25       19.39      6.49 o
   7   4   4      282.12      269.75     10.24 o
   8   4   4        0.65        6.21      8.17 o
 -10   5   4        5.23        1.91     14.45 o
  -9   5   4      116.22       99.22      9.96 o
  -8   5   4        3.55        3.97      6.46 o
  -7   5   4     1186.35     1269.45     22.61 o
  -6   5   4       14.86       19.07      5.89 o
  -5   5   4     3400.61     3411.76     56.11 o
  -4   5   4      321.58      345.05      7.04 o
  -3   5   4      511.09      525.25      9.26 o
  -2   5   4      619.44      676.47      7.72 o
  -1   5   4      597.18      582.50     27.36 o
   0   5   4     1181.90     1257.82     26.76 o
   1   5   4      623.52      648.12     28.02 o
   2   5   4      483.86      488.23     12.38 o
   3   5   4     1384.31     1343.95     18.29 o
   4   5   4     1103.00     1205.14     25.25 o
   5   5   4        0.85        1.96      6.08 o
   6   5   4        3.12       10.32      7.02 o
   7   5   4      353.76      370.12     14.34 o
 -10   6   4        0.08       -4.87     14.62 o
  -9   6   4       32.04       30.14      9.41 o
  -8   6   4       23.36       20.83      5.40 o
  -7   6   4      100.86       95.24      6.49 o
  -6   6   4        0.00        5.64      6.04 o
  -5   6   4     2140.64     2156.32     24.90 o
  -4   6   4     2049.51     2037.84     19.54 o
  -3   6   4       91.47       95.80      4.64 o
  -2   6   4       31.38       26.42      2.15 o
  -1   6   4        1.31        3.84      1.66 o
   0   6   4        2.82        4.82      3.69 o
   1   6   4        1.05        6.15      4.33 o
   2   6   4     1658.83     1708.79     14.52 o
   3   6   4       52.76       55.87      5.23 o
   4   6   4     1048.07     1029.19     19.15 o
   5   6   4       94.41       97.80      8.70 o
   6   6   4       16.48       27.13      7.17 o
   7   6   4        2.02        6.18      7.05 o
  -9   7   4      229.11      227.97     11.43 o
  -8   7   4        4.24        4.53      5.56 o
  -7   7   4        5.50        1.30      6.29 o
  -6   7   4      100.09      103.70      7.98 o
  -5   7   4      590.71      582.97     15.16 o
  -4   7   4     1152.83     1124.81     12.14 o
  -3   7   4      126.28      133.24      4.92 o
  -2   7   4      393.92      330.51     20.80 o
  -1   7   4      220.62      196.41      5.76 o
   0   7   4        2.43        3.42      2.73 o
   1   7   4       51.69       49.60      4.11 o
   2   7   4     2104.43     2097.56     33.54 o
   3   7   4       39.59       46.00      5.43 o
   4   7   4     2373.41     2542.21     47.95 o
   5   7   4       17.96       10.60      8.47 o
   6   7   4      340.23      337.83     12.35 o
  -9   8   4        9.80       10.41     12.02 o
  -8   8   4       11.18        6.70      6.03 o
  -7   8   4      281.97      300.91      8.25 o
  -6   8   4      922.02      883.30     12.70 o
  -5   8   4      297.78      319.56      8.10 o
  -4   8   4      291.08      271.17      6.99 o
  -3   8   4       18.77       16.44      3.67 o
  -2   8   4       53.17       52.60      5.45 o
  -1   8   4      113.76       94.50      6.42 o
   0   8   4      748.78      730.12     30.55 o
   1   8   4       47.44       56.95      6.06 o
   2   8   4     2512.32     2581.25     36.52 o
   3   8   4      469.22      460.28      9.69 o
   4   8   4      237.57      225.72     11.71 o
   5   8   4        8.36       10.92      8.31 o
   6   8   4      104.11      101.39      9.72 o
  -9   9   4       65.34       70.72     15.61 o
  -8   9   4       80.36       89.38      7.67 o
  -7   9   4       79.95       78.74      6.47 o
  -6   9   4        0.31        1.72      6.53 o
  -5   9   4     1735.21     1755.15     26.75 o
  -4   9   4      460.54      477.36      7.91 o
  -3   9   4      269.48      260.76      6.39 o
  -2   9   4       25.80       39.95      7.33 o
  -1   9   4       85.13       91.83      8.12 o
   0   9   4     3791.46     3682.73     41.63 o
   1   9   4        2.27        5.33      7.42 o
   2   9   4        0.11        3.09      5.84 o
   3   9   4      502.83      518.09     17.35 o
   4   9   4     2187.02     2205.03     31.21 o
   5   9   4       30.80       39.54      9.79 o
  -9  10   4      148.21      141.94     15.99 o
  -8  10   4       56.27       60.64      7.19 o
  -7  10   4       62.48       77.82      7.12 o
  -6  10   4      339.79      330.07      9.15 o
  -5  10   4     3353.15     3147.75     23.22 o
  -4  10   4     6875.47     6467.60    120.89 o
  -3  10   4        0.08        5.70      7.06 o
  -2  10   4     2879.51     2843.29     25.81 o
  -1  10   4      130.57      132.51      8.01 o
   0  10   4      938.30      942.78     18.65 o
   1  10   4       85.19       82.58      7.80 o
   2  10   4     2926.24     2788.97     35.01 o
   3  10   4      187.07      211.61     11.03 o
   4  10   4      292.58      325.07     12.87 o
   5  10   4        3.79        7.72      9.27 o
  -8  11   4      126.25      124.40      9.48 o
  -7  11   4     1010.59      954.67     15.48 o
  -6  11   4     1819.87     1676.32     29.71 o
  -5  11   4        1.79       14.98      9.59 o
  -4  11   4       45.13       77.08     12.15 o
  -3  11   4        8.72       16.45      6.59 o
  -2  11   4     2678.84     2636.55     53.62 o
  -1  11   4      151.45      145.37      8.16 o
   0  11   4       17.25       29.85      7.72 o
   1  11   4        4.47       12.81      7.87 o
   2  11   4      528.52      551.24     18.11 o
   3  11   4        0.07        1.91      7.83 o
   4  11   4      492.39      538.41     17.01 o
  -8  12   4        7.45       17.45     12.63 o
  -7  12   4        5.36        6.06      7.51 o
  -6  12   4       25.35       35.13     11.15 o
  -5  12   4       52.50       54.04     10.99 o
  -4  12   4      264.91      272.77     14.33 o
  -3  12   4       35.09       34.77     12.09 o
  -2  12   4      429.48      424.11     11.27 o
  -1  12   4      535.87      535.20     11.53 o
   0  12   4       32.93       37.79      7.52 o
   1  12   4        6.94       14.14      7.75 o
   2  12   4      370.73      383.27     12.91 o
   3  12   4      796.37      816.31     17.06 o
   4  12   4       47.45       62.22      9.54 o
  -8  13   4       67.16       55.40     11.13 o
  -7  13   4       24.20       33.39     10.81 o
  -6  13   4        9.74       17.05     11.73 o
  -5  13   4      424.85      407.94     24.72 o
  -4  13   4        7.06       19.32     10.69 o
  -3  13   4        0.56        6.55     10.67 o
  -2  13   4        5.09        5.79     11.09 o
  -1  13   4       96.69      105.41      7.88 o
   0  13   4      951.00      979.19     16.16 o
   1  13   4       87.87      106.80      8.82 o
   2  13   4       85.61      109.70      9.55 o
   3  13   4      600.52      611.30     24.97 o
  -7  14   4       22.57       29.86     12.33 o
  -6  14   4       25.42       30.55     11.87 o
  -5  14   4      604.53      578.13     19.59 o
  -4  14   4     1587.59     1511.51     34.99 o
  -3  14   4       17.01       23.59     12.99 o
  -2  14   4      197.76      201.59     11.92 o
  -1  14   4       38.99       29.61      8.46 o
   0  14   4      107.30      119.69      9.61 o
   1  14   4       68.78       67.03      9.85 o
   2  14   4      288.70      304.50     15.81 o
  -6  15   4      303.47      279.07     17.30 o
  -5  15   4       20.04       18.05     10.16 o
  -4  15   4      309.84      321.83     16.35 o
  -3  15   4      635.21      645.49     20.68 o
  -2  15   4       62.13       59.24      9.82 o
  -1  15   4      872.53      837.73     24.58 o
   0  15   4      305.14      346.00     14.65 o
   1  15   4      145.53      169.28     10.81 o
  -5  16   4      730.15      693.55     26.34 o
  -4  16   4      121.52      145.06     15.09 o
  -3  16   4       19.69       34.66     12.33 o
  -2  16   4      155.43      209.22     13.61 o
  -1  16   4       57.81       66.47     11.62 o
   0 -19   5        4.08        7.00     10.71 o
   1 -19   5       38.64       48.70     11.65 o
   2 -19   5        1.30       11.46     15.61 o
   3 -19   5       36.39       52.70     10.89 o
   4 -19   5      476.14      485.29     20.11 o
  -1 -18   5        0.78       -1.02      8.91 o
   0 -18   5       87.54       83.98      8.73 o
   1 -18   5       37.99       34.49      9.23 o
   2 -18   5        8.42       13.12      9.95 o
   3 -18   5      274.01      289.06     24.74 o
   4 -18   5       11.16        7.50     11.59 o
   5 -18   5      764.35      836.13     21.42 o
   6 -18   5      155.82      137.80     11.21 o
  -2 -17   5     1227.37     1283.69    134.76 o
  -1 -17   5        0.13       13.06      8.06 o
   0 -17   5       74.57       94.43      9.35 o
   1 -17   5        1.70        1.70     10.31 o
   2 -17   5       13.26       24.35     11.13 o
   3 -17   5      202.05      195.20     14.45 o
   4 -17   5      247.69      256.24     13.88 o
   5 -17   5       14.67       31.08     12.53 o
   6 -17   5       37.03       42.55      8.64 o
  -3 -16   5        2.08       14.83      7.52 o
  -2 -16   5      321.40      358.89     13.03 o
  -1 -16   5      118.83      112.02      8.03 o
   0 -16   5       26.24       18.40      8.86 o
   1 -16   5       20.73       32.45      9.59 o
   2 -16   5       20.83       30.62      9.01 o
   3 -16   5      203.09      190.73     11.91 o
   4 -16   5      360.39      372.03     15.93 o
   5 -16   5        1.28        3.06      7.20 o
   6 -16   5       12.70       17.98      8.70 o
   7 -16   5        2.05       11.62      8.03 o
  -4 -15   5      408.99      444.03     72.59 o
  -3 -15   5      420.94      404.23     19.40 o
  -2 -15   5       10.81        4.43      4.78 o
  -1 -15   5        4.68       11.90      4.84 o
   0 -15   5        0.11        2.72      7.39 o
   1 -15   5       16.47       18.46      9.48 o
   2 -15   5      150.99      160.18     12.36 o
   3 -15   5      465.21      457.08     16.07 o
   4 -15   5     1305.41     1287.67     22.88 o
   5 -15   5     1170.07     1159.61     17.93 o
   6 -15   5      107.75      102.24      9.20 o
   7 -15   5        3.41       10.50      8.58 o
  -5 -14   5      219.15      202.33     56.25 o
  -4 -14   5       37.43       31.42     12.97 o
  -3 -14   5       74.22       70.93      7.34 o
  -2 -14   5      634.67      640.78     14.57 o
  -1 -14   5        0.23        6.58      4.78 o
   0 -14   5       34.01       49.92      5.99 o
   1 -14   5       92.01       99.94      9.95 o
   2 -14   5      169.59      178.12     12.14 o
   3 -14   5      188.92      206.47     12.20 o
   4 -14   5      184.95      203.07     12.78 o
   5 -14   5      487.87      488.65     12.72 o
   6 -14   5       30.76       46.54      9.04 o
   7 -14   5       66.20       88.77      8.83 o
   8 -14   5       23.20       37.83     12.77 o
  -5 -13   5       63.87       61.93     16.17 o
  -4 -13   5      232.48      226.67      9.02 o
  -3 -13   5      317.02      300.60      8.21 o
  -2 -13   5      451.91      458.03     11.63 o
  -1 -13   5      414.41      436.23      8.22 o
   0 -13   5       15.30       21.38      5.70 o
   1 -13   5      347.95      343.49     12.87 o
   2 -13   5      861.15      850.46     17.85 o
   3 -13   5        0.02        0.50      9.50 o
   4 -13   5       11.67       26.72      6.92 o
   5 -13   5        0.45        6.29      7.83 o
   6 -13   5      473.33      490.35     14.68 o
   7 -13   5      167.09      157.36      9.01 o
   8 -13   5      638.33      652.83     22.35 o
  -6 -12   5      127.86      172.75     30.56 o
  -5 -12   5        6.97        4.24     12.60 o
  -4 -12   5      299.55      311.06     10.18 o
  -3 -12   5       91.86      110.28      5.30 o
  -2 -12   5       78.18       67.56      4.76 o
  -1 -12   5      683.70      715.56     11.16 o
   0 -12   5      119.70      119.84     12.99 o
   1 -12   5      115.81      110.64      9.42 o
   2 -12   5        9.97        9.20      9.00 o
   3 -12   5        0.11        4.77      6.26 o
   4 -12   5      233.93      226.76      9.10 o
   5 -12   5      889.96      819.30     17.72 o
   6 -12   5        2.80        3.12      7.02 o
   7 -12   5      193.29      190.16      9.49 o
   8 -12   5      120.93      137.85     16.71 o
  -6 -11   5       82.12       82.68     18.12 o
  -5 -11   5        0.10       -0.66      9.85 o
  -4 -11   5      141.01      126.33      7.07 o
  -3 -11   5     1319.90     1300.96     17.15 o
  -2 -11   5     1070.40      934.27     13.64 o
  -1 -11   5      343.21      345.47      7.81 o
   0 -11   5       10.58        9.26      4.02 o
   1 -11   5       77.75       90.79      8.65 o
   2 -11   5      128.38      124.79      4.51 o
   3 -11   5       61.58       67.08      7.06 o
   4 -11   5     1018.12     1061.11     21.66 o
   5 -11   5     2100.06     2057.10     20.38 o
   6 -11   5     1245.58     1283.49     33.22 o
   7 -11   5        0.91        7.02      6.55 o
   8 -11   5      314.55      303.23     17.79 o
   9 -11   5       58.94       57.50     12.10 o
  -7 -10   5       60.89       45.84     18.32 o
  -6 -10   5       47.12       34.26     14.76 o
  -5 -10   5       44.03       38.62     13.81 o
  -4 -10   5      377.36      351.91      6.97 o
  -3 -10   5     1536.98     1473.26     14.84 o
  -2 -10   5       26.73       31.04      3.74 o
  -1 -10   5      610.53      659.23     11.51 o
   0 -10   5       14.14       12.24      3.62 o
   1 -10   5      678.86      664.52     12.99 o
   2 -10   5       12.60       14.14      2.37 o
   3 -10   5       47.74       41.84      3.04 o
   4 -10   5       96.21      102.60      7.23 o
   5 -10   5      112.99      110.03      7.75 o
   6 -10   5      235.86      234.87      9.37 o
   7 -10   5      191.76      184.02     14.00 o
   8 -10   5      405.79      398.44     20.72 o
   9 -10   5        2.05       15.60     13.02 o
  -7  -9   5      234.09      195.41     31.93 o
  -6  -9   5      482.25      420.21     67.73 o
  -5  -9   5      327.80      341.51      8.48 o
  -4  -9   5      250.35      260.46      6.03 o
  -3  -9   5        7.32        4.35      3.72 o
  -2  -9   5      824.29      819.37     21.78 o
  -1  -9   5     2198.52     2158.79     31.46 o
   0  -9   5       24.75       30.00      3.90 o
   1  -9   5     1444.59     1387.87     12.74 o
   2  -9   5       22.03       19.74      2.08 o
   3  -9   5      449.50      377.69     24.85 o
   4  -9   5        5.04        1.53      1.67 o
   5  -9   5      170.31      157.59      8.05 o
   6  -9   5       64.15       79.09      9.61 o
   7  -9   5      123.60      119.97     11.15 o
   8  -9   5       17.38       38.41     12.82 o
   9  -9   5      297.75      306.49     21.80 o
  -8  -8   5       34.88       33.99      8.94 o
  -7  -8   5        2.95        3.84     12.81 o
  -6  -8   5       99.84       74.20     11.06 o
  -5  -8   5        3.19        3.88      3.52 o
  -4  -8   5       46.09       43.69      3.95 o
  -3  -8   5     3763.76     3616.18     36.64 o
  -2  -8   5     1750.82     1752.24     23.46 o
  -1  -8   5      195.10      152.68      5.39 o
   0  -8   5       49.89       52.79      4.96 o
   1  -8   5      286.52      274.17      5.00 o
   2  -8   5      178.83      165.02      9.69 o
   3  -8   5      794.35      769.43     10.91 o
   4  -8   5       48.67       52.69      3.59 o
   5  -8   5     1572.53     1556.19     23.08 o
   6  -8   5      155.80      164.83      7.66 o
   7  -8   5        4.20       12.16      9.12 o
   8  -8   5       82.93       85.26     12.29 o
   9  -8   5      200.61      223.94     20.38 o
  -8  -7   5        0.11        4.31     10.08 o
  -7  -7   5       10.46       12.11      8.35 o
  -6  -7   5      209.79      216.47     13.01 o
  -5  -7   5     1487.32     1427.69     28.24 o
  -4  -7   5        5.29        8.39      3.27 o
  -3  -7   5      732.88      699.61      7.26 o
  -2  -7   5       15.70       22.92      3.07 o
  -1  -7   5       43.83       37.21      4.32 o
   0  -7   5        0.53        3.90      4.14 o
   1  -7   5       33.03       35.95      6.07 o
   2  -7   5       19.26       12.12      1.86 o
   3  -7   5      194.35      223.07      4.74 o
   4  -7   5     1000.55     1015.94     19.46 o
   5  -7   5     2259.84     2215.38     17.83 o
   6  -7   5      855.14      877.58     10.12 o
   7  -7   5        6.50        1.41      9.31 o
   8  -7   5       62.28       66.46     12.53 o
   9  -7   5      162.28      174.24     14.66 o
  -8  -6   5       11.48        2.41      8.75 o
  -7  -6   5       32.82       39.67      9.43 o
  -6  -6   5        1.33       12.52      7.48 o
  -5  -6   5       17.05       14.39      3.55 o
  -4  -6   5      324.67      323.51      9.13 o
  -3  -6   5      294.23      321.34      5.00 o
  -2  -6   5     1473.16     1395.90     19.79 o
  -1  -6   5       59.15       49.43      5.19 o
   0  -6   5       34.18       33.60      4.54 o
   1  -6   5      415.81      444.34     12.69 o
   2  -6   5      235.68      254.52      4.58 o
   3  -6   5       25.62       21.33      3.48 o
   4  -6   5      372.81      339.91     13.77 o
   5  -6   5     1208.80     1240.27     27.09 o
   6  -6   5     1624.15     1546.96     27.30 o
   7  -6   5       12.17       25.30      7.65 o
   8  -6   5        0.36        3.45     11.24 o
   9  -6   5      154.39      159.90     12.97 o
  -9  -5   5        0.11        7.43      8.70 o
  -8  -5   5      105.87       84.85     11.15 o
  -7  -5   5      120.83      104.62      8.14 o
  -6  -5   5      106.33       97.98      7.58 o
  -5  -5   5      212.30      197.97     10.91 o
  -4  -5   5      518.60      508.44     13.83 o
  -3  -5   5      108.19      116.03      3.46 o
  -2  -5   5        8.13       17.53      2.00 o
  -1  -5   5      816.06      767.52     13.63 o
   0  -5   5       53.82       54.07      2.80 o
   1  -5   5      329.41      281.31     14.11 o
   2  -5   5      738.51      819.91      7.21 o
   3  -5   5       15.65       24.00      3.60 o
   4  -5   5       97.22       96.98      3.02 o
   5  -5   5        0.42        3.46      2.83 o
   6  -5   5     1569.93     1573.85     15.44 o
   7  -5   5        7.25        8.49      7.65 o
   8  -5   5      310.14      281.82     11.60 o
   9  -5   5      229.06      214.78     14.67 o
  -9  -4   5        2.72        2.98      8.72 o
  -8  -4   5       32.42       28.57      9.17 o
  -7  -4   5        0.60       -1.41      7.32 o
  -6  -4   5      226.08      229.02      9.32 o
  -5  -4   5       18.70       29.14      6.88 o
  -4  -4   5      466.40      490.68      8.69 o
  -3  -4   5      614.91      810.41     16.36 o
  -2  -4   5      342.23      341.43      9.55 o
  -1  -4   5     5478.75     5644.05     47.22 o
   0  -4   5      888.98      943.83      8.82 o
   1  -4   5     2918.53     2932.48     28.01 o
   2  -4   5        0.84        0.41      3.28 o
   3  -4   5      244.83      237.76      5.08 o
   4  -4   5       36.69       19.36      3.45 o
   5  -4   5     4635.21     4669.15     78.84 o
   6  -4   5      606.13      587.67     16.39 o
   7  -4   5       27.39       30.02      7.78 o
   8  -4   5      298.57      272.93     11.16 o
   9  -4   5      120.64      122.68     12.12 o
  -9  -3   5        0.20        7.12      8.78 o
  -8  -3   5       31.37       28.45      7.25 o
  -7  -3   5       81.45       70.95      7.87 o
  -6  -3   5      899.79      799.73     19.64 o
  -5  -3   5       12.51       27.69      6.35 o
  -4  -3   5      643.39      609.92     21.75 o
  -3  -3   5       95.28       81.06      2.56 o
  -2  -3   5     3518.86     3380.12     31.87 o
  -1  -3   5     2865.82     2928.64      8.16 o
   0  -3   5      195.86      158.78     11.52 o
   1  -3   5      645.86      650.89      8.76 o
   2  -3   5      264.50      202.99      4.01 o
   3  -3   5     1628.95     1676.59     19.07 o
   4  -3   5     3776.48     3657.90     65.72 o
   5  -3   5     2285.77     2303.52     20.51 o
   6  -3   5     2086.55     2172.20     25.14 o
   7  -3   5        5.54        3.25     10.26 o
   8  -3   5      127.12      106.08     11.38 o
   9  -3   5        4.28        5.06      8.84 o
  -9  -2   5        7.27       13.03      8.49 o
  -8  -2   5       14.00       14.94      7.59 o
  -7  -2   5       13.89       12.58      6.85 o
  -6  -2   5      110.72      102.79      7.25 o
  -5  -2   5        2.33        4.15      5.94 o
  -4  -2   5     4101.10     4223.26     51.35 o
  -3  -2   5     2012.33     2198.48     19.16 o
  -2  -2   5      874.19      695.81     10.27 o
  -1  -2   5      297.44      257.92      5.84 o
   0  -2   5      238.24      230.99      3.54 o
   1  -2   5     5263.97     5047.56     20.44 o
   2  -2   5     1143.98     1170.33     15.13 o
   3  -2   5      270.97      265.93      5.78 o
   4  -2   5      403.46      403.92      7.57 o
   5  -2   5       82.04      115.15      9.02 o
   6  -2   5     1013.99      985.69     23.05 o
   7  -2   5       64.61       61.09      8.37 o
   8  -2   5      211.01      193.21     10.76 o
   9  -2   5      129.91      145.46     17.97 o
  -9  -1   5       82.39       79.70      8.69 o
  -8  -1   5      149.52      134.89      9.46 o
  -7  -1   5       45.93       37.31      5.59 o
  -6  -1   5       20.08        7.51      7.19 o
  -5  -1   5        7.50        9.03      8.05 o
  -4  -1   5     2063.66     2086.65     13.36 o
  -3  -1   5       41.42       21.55      3.27 o
  -2  -1   5     3226.16     3575.92     52.75 o
  -1  -1   5     4866.00     4907.27     15.32 o
   0  -1   5      543.16      598.33     12.02 o
   1  -1   5       71.86       75.26      2.24 o
   2  -1   5      500.42      506.68     10.65 o
   3  -1   5     1196.28     1287.36     15.60 o
   4  -1   5       71.55       70.38      3.49 o
   5  -1   5        1.61        0.70      5.99 o
   6  -1   5     1061.37     1032.31     20.61 o
   7  -1   5       79.58       85.46      7.51 o
   8  -1   5       38.52       44.20     10.14 o
  -9   0   5      186.03      158.84     10.61 o
  -8   0   5      176.96      142.35     10.42 o
  -7   0   5        1.13        2.94      6.20 o
  -6   0   5      535.76      500.63     16.34 o
  -5   0   5       44.23       48.41      8.86 o
  -4   0   5      535.25      560.06      7.44 o
  -3   0   5     1574.82     1597.43     18.71 o
  -2   0   5     1743.09     1820.99     15.07 o
  -1   0   5    11698.84    11827.97    128.47 o
   0   0   5      533.96      549.62      6.33 o
   1   0   5     1316.63     1367.36      6.64 o
   2   0   5     1155.41     1267.56      8.31 o
   3   0   5       24.65       25.90      2.77 o
   4   0   5      501.20      492.86     11.17 o
   5   0   5     1420.67     1391.11     34.56 o
   6   0   5        0.68        2.18      6.25 o
   7   0   5        0.46        3.07      7.22 o
   8   0   5       40.98       34.50      8.44 o
 -10   1   5      172.30      156.65     12.37 o
  -9   1   5       20.37       22.77      8.42 o
  -8   1   5        0.39        5.71      5.63 o
  -7   1   5      601.42      594.80     19.18 o
  -6   1   5       13.67       11.05      5.63 o
  -5   1   5      218.30      226.66      6.83 o
  -4   1   5      350.22      369.28      7.01 o
  -3   1   5       37.58       23.93      3.75 o
  -2   1   5      534.93      452.59     12.70 o
  -1   1   5     2281.34     2287.64     19.63 o
   0   1   5      817.57      883.98      8.78 o
   1   1   5      517.98      585.13     12.85 o
   2   1   5      390.56      483.05     13.97 o
   3   1   5        3.55        2.98      1.47 o
   4   1   5      399.87      382.64      8.87 o
   5   1   5     1254.45     1319.72     29.37 o
   6   1   5      180.05      203.58     11.30 o
   7   1   5       88.67       92.34      7.55 o
   8   1   5       55.51       76.42      8.71 o
 -10   2   5      180.48      196.29     11.98 o
  -9   2   5        0.41        9.22      8.13 o
  -8   2   5        9.00       19.16      6.26 o
  -7   2   5       48.12       47.80      6.07 o
  -6   2   5      485.30      489.93      9.58 o
  -5   2   5      508.46      482.37      8.69 o
  -4   2   5     2603.40     2675.56     27.91 o
  -3   2   5      135.44      135.74      5.94 o
  -2   2   5      741.99      610.71     12.31 o
  -1   2   5      755.62      752.60     11.68 o
   0   2   5      141.71      152.84      7.32 o
   1   2   5     3902.50     4134.70     65.77 o
   2   2   5      180.02      138.76      7.38 o
   3   2   5     1481.22     1500.61     28.70 o
   4   2   5      311.94      325.78      9.02 o
   5   2   5      302.89      327.30     11.82 o
   6   2   5     1676.10     1599.23     33.65 o
   7   2   5       13.96       20.01      6.79 o
   8   2   5        2.16        7.53      8.29 o
 -10   3   5       17.24       23.49      9.32 o
  -9   3   5      191.39      179.25     11.59 o
  -8   3   5       19.54       18.81      6.42 o
  -7   3   5       74.41       70.18      6.41 o
  -6   3   5       32.88       39.98      5.64 o
  -5   3   5     1291.80     1301.24     25.78 o
  -4   3   5     3191.01     3340.70     24.84 o
  -3   3   5     2963.35     3079.16     21.62 o
  -2   3   5     4814.18     5465.11     63.73 o
  -1   3   5     1968.52     1818.39     14.67 o
   0   3   5       14.64       23.52      3.72 o
   1   3   5      280.93      346.16      5.79 o
   2   3   5       40.88       42.41      3.90 o
   3   3   5     1447.89     1450.43     24.58 o
   4   3   5      397.22      365.04     11.33 o
   5   3   5      171.10      193.63      8.24 o
   6   3   5      345.93      361.49     11.87 o
   7   3   5       23.85       32.42      7.52 o
   8   3   5      116.45      108.20     10.36 o
 -10   4   5       22.09       25.80     10.12 o
  -9   4   5       81.51       91.34     10.60 o
  -8   4   5        0.07        4.16      5.91 o
  -7   4   5       46.17       54.56      6.66 o
  -6   4   5       33.92       26.51      5.70 o
  -5   4   5       84.27       74.87      5.43 o
  -4   4   5     1617.66     1864.94     27.11 o
  -3   4   5     2161.52     2010.59     11.93 o
  -2   4   5     1396.74     1412.12     17.84 o
  -1   4   5     2908.05     2869.21     20.97 o
   0   4   5      197.15      197.89      7.59 o
   1   4   5      688.80      653.57     13.98 o
   2   4   5        1.81        5.64      4.38 o
   3   4   5       47.03       62.17      5.86 o
   4   4   5      243.06      267.20     11.42 o
   5   4   5      220.48      228.89      9.22 o
   6   4   5      253.47      246.97     10.23 o
   7   4   5      146.73      159.06      9.04 o
 -10   5   5      202.72      229.76     12.32 o
  -9   5   5        7.23        5.82      8.21 o
  -8   5   5       40.89       38.47      6.76 o
  -7   5   5     1329.29     1360.01     23.00 o
  -6   5   5       13.04       17.32      5.74 o
  -5   5   5       10.69       15.21      5.39 o
  -4   5   5      512.55      529.35     11.86 o
  -3   5   5        0.12        7.72      3.61 o
  -2   5   5      266.22      186.63      3.72 o
  -1   5   5       69.40       80.31      5.12 o
   0   5   5      356.94      372.82      7.86 o
   1   5   5       43.76       40.84      3.96 o
   2   5   5       13.52       11.91      7.80 o
   3   5   5       37.86       37.39      4.28 o
   4   5   5      406.37      404.67      8.86 o
   5   5   5      134.36      132.36      7.59 o
   6   5   5      190.47      209.82      8.94 o
   7   5   5       54.26       66.98      8.39 o
  -9   6   5        1.22        2.32      8.38 o
  -8   6   5      229.58      217.15      8.66 o
  -7   6   5       19.73       18.73      6.71 o
  -6   6   5      142.17      132.57      7.18 o
  -5   6   5       34.07       38.59      5.62 o
  -4   6   5      333.92      321.28      8.42 o
  -3   6   5      844.35      810.06     11.31 o
  -2   6   5     1264.10     1248.62     19.75 o
  -1   6   5      101.87      104.15      4.24 o
   0   6   5      227.26      229.07      5.18 o
   1   6   5      105.07       92.81      7.69 o
   2   6   5      228.67      235.26      8.95 o
   3   6   5      114.36      126.69      6.33 o
   4   6   5        3.20        9.16      5.76 o
   5   6   5       13.93       16.57      6.01 o
   6   6   5      564.56      572.16     13.98 o
  -9   7   5      236.11      231.01     11.89 o
  -8   7   5        4.16       10.67      6.41 o
  -7   7   5       54.04       48.81      7.16 o
  -6   7   5      368.46      375.04     11.98 o
  -5   7   5      104.76      108.29      6.50 o
  -4   7   5      551.53      532.81      8.40 o
  -3   7   5      510.24      482.74      7.11 o
  -2   7   5       86.34       89.21      7.57 o
  -1   7   5      309.12      301.71      5.28 o
   0   7   5       64.31       51.98      7.98 o
   1   7   5      470.67      477.03     13.31 o
   2   7   5     2231.69     2205.25     19.73 o
   3   7   5      566.54      564.31     11.91 o
   4   7   5      152.85      162.63      7.29 o
   5   7   5        3.19        7.36      6.39 o
   6   7   5      232.70      231.46     12.00 o
  -9   8   5        1.20       -1.73      9.38 o
  -8   8   5        5.95       13.29      6.33 o
  -7   8   5        6.36        9.53      6.09 o
  -6   8   5      372.95      356.77      8.83 o
  -5   8   5        0.08        3.21      5.73 o
  -4   8   5      257.77      246.78      7.83 o
  -3   8   5     1596.64     1486.51     14.13 o
  -2   8   5     2253.35     2295.80     32.63 o
  -1   8   5      229.30      229.43      5.13 o
   0   8   5       85.53       75.68      9.82 o
   1   8   5     2212.18     2250.45     41.89 o
   2   8   5        6.62        8.15      5.40 o
   3   8   5      475.58      479.37     10.02 o
   4   8   5      943.47     1009.63     17.61 o
   5   8   5      201.94      182.50     11.16 o
   6   8   5      283.93      299.73     12.91 o
  -9   9   5       44.03       61.92     14.48 o
  -8   9   5      198.82      197.10      8.10 o
  -7   9   5      254.23      255.18      8.84 o
  -6   9   5      906.89      933.99     23.25 o
  -5   9   5      553.98      515.05      9.86 o
  -4   9   5       93.56       79.63      4.99 o
  -3   9   5        2.66        2.03      6.76 o
  -2   9   5     8055.40     7725.58    120.36 o
  -1   9   5      979.78      987.15     20.35 o
   0   9   5       64.62       76.46      9.87 o
   1   9   5     1052.97     1025.15     14.97 o
   2   9   5      162.83      156.50      7.77 o
   3   9   5        1.48        6.89      7.72 o
   4   9   5      896.00      921.75     23.18 o
   5   9   5       98.65       92.13     14.62 o
  -8  10   5      216.39      214.59     11.27 o
  -7  10   5        8.50       12.88      8.89 o
  -6  10   5      625.49      632.05     22.45 o
  -5  10   5       19.61       15.62     10.41 o
  -4  10   5     2445.35     2392.95    145.42 o
  -3  10   5     2792.83     2766.73    105.66 o
  -2  10   5       38.20       46.00      9.29 o
  -1  10   5      457.91      453.97     16.04 o
   0  10   5      107.36      123.04      8.95 o
   1  10   5      409.33      424.02     11.50 o
   2  10   5       72.58       83.70      7.51 o
   3  10   5      193.40      193.59     11.36 o
   4  10   5        2.49       12.01      9.14 o
  -8  11   5        1.53        9.75      8.25 o
  -7  11   5        2.47        9.73      7.40 o
  -6  11   5      910.29      904.74     19.13 o
  -5  11   5      710.49      689.68     36.35 o
  -4  11   5      211.61      224.81     14.01 o
  -3  11   5       56.98       72.17      7.61 o
  -2  11   5     1605.89     1495.30     20.60 o
  -1  11   5        6.44       12.57      7.15 o
   0  11   5       29.93       28.26      7.76 o
   1  11   5       97.00      103.95      9.25 o
   2  11   5      168.97      178.67      9.66 o
   3  11   5       16.04       21.86      9.17 o
   4  11   5       13.37       21.85      9.06 o
  -8  12   5       79.12       56.84     11.23 o
  -7  12   5        0.04        1.65      9.17 o
  -6  12   5       10.99       18.87     10.59 o
  -5  12   5        4.22        4.69     10.62 o
  -4  12   5      457.49      448.64     16.35 o
  -3  12   5      325.52      346.36     16.32 o
  -2  12   5      958.67      916.98     19.55 o
  -1  12   5      122.29      129.83      8.76 o
   0  12   5        2.29        5.79      7.72 o
   1  12   5      102.83      105.81     11.05 o
   2  12   5       52.88       63.91      8.76 o
   3  12   5       94.83      111.18     13.40 o
  -7  13   5       12.25       14.03     11.84 o
  -6  13   5      394.57      373.50     27.76 o
  -5  13   5       10.44       19.69     12.19 o
  -4  13   5      138.72      141.73     13.57 o
  -3  13   5       63.19       61.95     11.53 o
  -2  13   5     1095.17     1069.64     29.11 o
  -1  13   5      475.93      510.39     17.68 o
   0  13   5        3.27        5.05      7.32 o
   1  13   5      252.99      240.26     10.44 o
   2  13   5      437.47      475.06     16.73 o
  -6  14   5      113.04      138.87     14.41 o
  -5  14   5      131.83      143.25     13.05 o
  -4  14   5      289.25      252.15     13.92 o
  -3  14   5      802.64      827.51     21.50 o
  -2  14   5       68.57       80.50     10.40 o
  -1  14   5      283.61      298.23     21.54 o
   0  14   5      205.44      218.10     10.75 o
   1  14   5       40.44       27.84      9.16 o
  -5  15   5        8.85        5.03     13.43 o
  -4  15   5      147.25      130.28     13.75 o
  -3  15   5      641.77      624.97     18.50 o
  -2  15   5      120.07      108.48     10.78 o
  -1  15   5      159.67      152.48     12.68 o
   0  15   5       44.68       40.81     10.90 o
   0 -19   6      629.91      735.14     20.58 o
   1 -19   6      270.37      294.89     16.23 o
   2 -19   6        2.46       10.34     12.62 o
   3 -19   6       41.67       46.12     11.55 o
   4 -19   6       22.24       30.52     11.28 o
  -1 -18   6       16.39        9.07      8.29 o
   0 -18   6      614.82      575.37     26.23 o
   1 -18   6      124.84      133.73     12.01 o
   2 -18   6       29.70       35.31     10.41 o
   3 -18   6       50.09       55.01     10.48 o
   4 -18   6       91.11      107.14     12.28 o
   5 -18   6      185.96      184.97     13.80 o
   6 -18   6      306.42      306.23     12.30 o
  -3 -17   6       74.94       70.51      8.34 o
  -2 -17   6      295.77      295.73     40.67 o
  -1 -17   6      804.19      836.82     17.46 o
   0 -17   6      113.87      104.27     11.89 o
   1 -17   6      161.25      215.56     13.51 o
   2 -17   6      127.08      167.07     13.28 o
   3 -17   6       93.02      107.90     12.19 o
   4 -17   6      119.16      105.82     16.90 o
   5 -17   6       91.76       74.63     11.67 o
   6 -17   6      169.71      169.23     10.91 o
  -4 -16   6       13.01        8.98     12.53 o
  -3 -16   6       11.98       14.96      7.31 o
  -2 -16   6      356.45      354.42     12.23 o
  -1 -16   6      454.56      463.47     18.80 o
   0 -16   6      373.22      334.02     16.48 o
   1 -16   6        5.05        9.23     10.24 o
   2 -16   6      163.08      163.84     12.98 o
   3 -16   6       41.15       39.54     11.74 o
   4 -16   6       13.61       10.48     13.57 o
   5 -16   6       69.20       67.23      9.29 o
   6 -16   6      116.25      120.88      9.37 o
   7 -16   6      568.22      572.25     14.99 o
  -4 -15   6       20.78       10.41     13.56 o
  -3 -15   6        4.82        9.33      6.53 o
  -2 -15   6        4.06        3.24      4.69 o
  -1 -15   6       11.59        7.99      5.01 o
   0 -15   6      157.22      168.56      9.86 o
   1 -15   6       83.57       52.90     10.15 o
   2 -15   6       28.23       25.77     10.01 o
   3 -15   6      411.40      407.88     14.59 o
   4 -15   6      178.98      183.48     13.29 o
   5 -15   6        0.02        8.51      6.57 o
   6 -15   6      754.00      731.99     18.25 o
   7 -15   6        9.22       17.35      8.80 o
  -5 -14   6       51.78       61.75     14.57 o
  -4 -14   6       50.32       57.13      7.62 o
  -3 -14   6        4.55        4.80      7.48 o
  -2 -14   6       17.95       16.53      4.50 o
  -1 -14   6        0.17        4.48      4.95 o
   0 -14   6      191.29      182.56      6.99 o
   1 -14   6      768.08      765.17     21.94 o
   2 -14   6       18.69       13.24      9.36 o
   3 -14   6        4.68       11.62     10.02 o
   4 -14   6       37.35       45.85      8.52 o
   5 -14   6      594.84      607.17     13.83 o
   6 -14   6      456.15      448.85     16.00 o
   7 -14   6      130.16      137.71      9.91 o
   8 -14   6       20.36       25.68     12.48 o
  -6 -13   6       29.10       30.76     11.64 o
  -5 -13   6       62.22       56.61     36.75 o
  -4 -13   6      200.77      208.89     10.45 o
  -3 -13   6       10.39        8.96      5.13 o
  -2 -13   6       71.70       65.09      4.72 o
  -1 -13   6     1929.92     1887.92     27.17 o
   0 -13   6        2.35        5.65      5.02 o
   1 -13   6      524.31      481.61     14.69 o
   2 -13   6      397.38      373.71     13.54 o
   3 -13   6       52.60       48.18      8.28 o
   4 -13   6        2.95        9.51      6.73 o
   5 -13   6        0.28        4.72      7.17 o
   6 -13   6      158.16      164.31      9.21 o
   7 -13   6      498.16      508.33     13.37 o
   8 -13   6      188.70      173.83     14.21 o
  -6 -12   6        0.94       14.19     13.54 o
  -5 -12   6       18.45        8.54     11.45 o
  -4 -12   6      474.71      460.30     21.45 o
  -3 -12   6      130.95      129.33      6.31 o
  -2 -12   6       64.65       70.05      4.50 o
  -1 -12   6     2407.14     2300.14     36.44 o
   0 -12   6      379.22      443.67     10.84 o
   1 -12   6       49.05       30.23     10.36 o
   2 -12   6      800.16      769.65     15.72 o
   3 -12   6      311.01      313.45      9.55 o
   4 -12   6     1412.15     1384.53     17.03 o
   5 -12   6      218.69      225.27     10.06 o
   6 -12   6      139.81      113.93      8.73 o
   7 -12   6     1721.27     1676.74     26.64 o
   8 -12   6      426.28      426.19     18.75 o
  -7 -11   6      166.01      153.94     34.69 o
  -6 -11   6       12.54        2.51     11.83 o
  -5 -11   6      457.26      371.81    144.01 o
  -4 -11   6      104.47       99.26      7.34 o
  -3 -11   6       25.61       22.12      4.25 o
  -2 -11   6      330.24      333.16      7.13 o
  -1 -11   6      614.30      574.27      9.14 o
   0 -11   6     5572.46     5290.28    102.25 o
   1 -11   6      238.05      245.67     11.32 o
   2 -11   6      611.72      568.81     20.23 o
   3 -11   6      312.10      332.91      9.27 o
   4 -11   6        0.67        2.62      6.39 o
   5 -11   6       41.80       45.76      6.68 o
   6 -11   6     1057.20     1019.32     21.46 o
   7 -11   6      124.13      135.41     14.24 o
   8 -11   6       10.01       15.18     14.89 o
  -7 -10   6      583.07      559.15    275.02 o
  -6 -10   6      291.59      262.27     90.50 o
  -5 -10   6      172.28      162.47      7.17 o
  -4 -10   6      374.88      378.16      8.86 o
  -3 -10   6      880.96      870.01      9.29 o
  -2 -10   6      118.56      114.26      4.47 o
  -1 -10   6      450.60      463.14     13.82 o
   0 -10   6      589.91      576.38     10.35 o
   1 -10   6        9.18       13.52      5.61 o
   2 -10   6       43.44       36.40      6.21 o
   3 -10   6      186.10      221.87      8.21 o
   4 -10   6        4.08        7.38      6.38 o
   5 -10   6      105.71      116.98      7.90 o
   6 -10   6      566.81      596.37     21.14 o
   7 -10   6      123.68      147.06     14.11 o
   8 -10   6      124.93      124.88     14.01 o
   9 -10   6       12.78        7.03     12.50 o
  -7  -9   6      604.26      521.59    110.04 o
  -6  -9   6        0.60        2.78     11.23 o
  -5  -9   6       10.02       12.67      5.21 o
  -4  -9   6       53.90       51.85      4.15 o
  -3  -9   6      911.17      888.84      8.40 o
  -2  -9   6      376.13      383.81      7.86 o
  -1  -9   6     2444.56     2320.30     49.09 o
   0  -9   6      530.91      536.79      9.88 o
   1  -9   6     1875.70     1818.53     18.40 o
   2  -9   6       10.96       13.25      2.72 o
   3  -9   6        1.24        4.67      2.57 o
   4  -9   6      106.95       83.62      3.85 o
   5  -9   6        8.70       10.71      5.81 o
   6  -9   6       69.49       74.89      6.57 o
   7  -9   6     1214.41     1223.14     23.44 o
   8  -9   6      301.41      297.25     17.25 o
   9  -9   6      110.47      135.76     13.78 o
  -8  -8   6      250.31      235.17     14.46 o
  -7  -8   6      326.04      319.37     14.80 o
  -6  -8   6      465.08      448.52     13.32 o
  -5  -8   6      511.87      506.86      9.93 o
  -4  -8   6      892.71      839.32     21.55 o
  -3  -8   6       71.53       83.87      3.71 o
  -2  -8   6      133.26      121.21      3.78 o
  -1  -8   6     4196.91     3962.39     24.50 o
   0  -8   6     6753.20     7160.07    317.21 o
   1  -8   6       84.88       91.75      4.81 o
   2  -8   6        2.59        3.83      1.15 o
   3  -8   6     1057.59     1136.45     19.06 o
   4  -8   6      837.31      858.36     14.75 o
   5  -8   6        0.46        4.54      4.26 o
   6  -8   6      235.99      225.98      8.06 o
   7  -8   6      470.85      474.87     20.66 o
   8  -8   6      787.37      852.74     21.75 o
   9  -8   6        0.47        9.97     10.92 o
  -8  -7   6      517.67      483.87     33.86 o
  -7  -7   6      518.70      467.58     16.06 o
  -6  -7   6       90.15       96.14      8.35 o
  -5  -7   6     1380.22     1383.28     27.73 o
  -4  -7   6      256.44      223.85      9.53 o
  -3  -7   6        0.02        1.82      2.53 o
  -2  -7   6       37.74       35.00      2.86 o
  -1  -7   6       40.26       40.56      4.73 o
   0  -7   6     7920.31     7504.23     55.35 o
   1  -7   6      804.90      977.62     20.85 o
   2  -7   6      213.66      243.26      8.97 o
   3  -7   6       79.57       72.78      3.99 o
   4  -7   6      231.29      229.87      5.68 o
   5  -7   6      399.02      396.96      7.13 o
   6  -7   6      468.07      424.74     11.35 o
   7  -7   6       44.75       43.81     11.39 o
   8  -7   6      546.26      554.54     17.37 o
   9  -7   6       12.59        8.35      9.85 o
  -8  -6   6      114.29      117.92     11.37 o
  -7  -6   6      972.10      930.91     19.94 o
  -6  -6   6      283.08      277.48      9.40 o
  -5  -6   6      290.18      277.09     14.96 o
  -4  -6   6      140.50      123.27      7.82 o
  -3  -6   6       10.93       12.48      3.35 o
  -2  -6   6      203.65      181.62      3.16 o
  -1  -6   6       41.39       87.29      5.08 o
   0  -6   6     1277.87     1151.62     19.17 o
   1  -6   6      317.54      289.42     10.25 o
   2  -6   6     1984.47     2259.73     34.19 o
   3  -6   6      615.50      603.36     11.38 o
   4  -6   6       62.98       44.18      4.02 o
   5  -6   6      901.55      899.21     27.88 o
   6  -6   6      828.25      778.81     13.09 o
   7  -6   6       87.58       86.81      8.25 o
   8  -6   6      161.72      145.39     13.78 o
   9  -6   6        1.58        2.21     11.69 o
  -9  -5   6      584.97      538.02     16.77 o
  -8  -5   6       57.94       58.72     11.39 o
  -7  -5   6      284.93      226.77     11.77 o
  -6  -5   6      210.45      195.94      8.59 o
  -5  -5   6        4.22        2.49      6.64 o
  -4  -5   6       15.39       19.24      2.83 o
  -3  -5   6      202.98      246.52      6.01 o
  -2  -5   6       24.91       25.15      2.97 o
  -1  -5   6      198.30      135.88      4.65 o
   0  -5   6     1782.03     2090.76     16.53 o
   1  -5   6       89.35       86.09      2.38 o
   2  -5   6      125.72      137.83      3.19 o
   3  -5   6     1617.16     1781.10     15.35 o
   4  -5   6      382.34      436.68     10.21 o
   5  -5   6       24.56       27.08      3.05 o
   6  -5   6      966.31      943.39     14.56 o
   7  -5   6      363.18      356.68     11.49 o
   8  -5   6      994.66      902.47     20.88 o
   9  -5   6       36.60       36.06     11.27 o
  -9  -4   6      156.66      142.63     12.03 o
  -8  -4   6      327.97      354.96     13.49 o
  -7  -4   6        0.62       -0.78      7.14 o
  -6  -4   6      578.69      536.34     19.01 o
  -5  -4   6      121.90      108.36      7.12 o
  -4  -4   6        3.55        6.86      2.68 o
  -3  -4   6      687.10      721.08     12.80 o
  -2  -4   6     1079.36     1296.14     25.48 o
  -1  -4   6     3344.62     3445.26     32.13 o
   0  -4   6     4336.39     3926.64     33.28 o
   1  -4   6      632.42      572.29     12.13 o
   2  -4   6      942.52      886.09     20.14 o
   3  -4   6     2260.97     2316.04     23.18 o
   4  -4   6       23.79       28.01      3.64 o
   5  -4   6      160.23      155.45     10.25 o
   6  -4   6      249.65      243.87     16.97 o
   7  -4   6      295.03      270.28     12.67 o
   8  -4   6      777.59      731.73     32.36 o
   9  -4   6       56.93       76.48     11.88 o
  -9  -3   6       10.62        1.47     10.15 o
  -8  -3   6      791.60      866.84     33.76 o
  -7  -3   6      264.29      235.13     16.22 o
  -6  -3   6      648.84      546.22     14.33 o
  -5  -3   6      109.48       96.12      7.49 o
  -4  -3   6       42.66       40.85      3.41 o
  -3  -3   6      468.39      495.02     10.49 o
  -2  -3   6     1264.68     1205.94     13.04 o
  -1  -3   6        4.07        2.15      1.46 o
   0  -3   6     9030.29     8767.11    104.87 o
   1  -3   6      687.75      900.75      9.67 o
   2  -3   6       68.86       52.14      1.95 o
   3  -3   6       79.29       84.61      3.91 o
   4  -3   6       22.68       23.42      5.41 o
   5  -3   6     3736.48     3720.48     49.03 o
   6  -3   6      153.43      153.56      8.92 o
   7  -3   6        9.05       12.86      6.59 o
   8  -3   6      111.89      107.94     12.26 o
   9  -3   6       84.88      107.85     10.46 o
  -9  -2   6       90.96      111.15     12.00 o
  -8  -2   6      574.26      562.58     26.35 o
  -7  -2   6     1192.77     1142.03     46.77 o
  -6  -2   6       17.36       15.20      7.99 o
  -5  -2   6      183.80      206.72     10.28 o
  -4  -2   6        5.93        1.59      3.02 o
  -3  -2   6      396.33      452.32     10.80 o
  -2  -2   6      375.84      320.64      5.83 o
  -1  -2   6      462.41      743.96      9.48 o
   0  -2   6      448.51      486.90     13.21 o
   1  -2   6     3428.42     3243.24     34.72 o
   2  -2   6      185.28      204.06     11.85 o
   3  -2   6     1881.29     1952.83     25.47 o
   4  -2   6      219.68      247.77      6.24 o
   5  -2   6       87.19       99.40      5.97 o
   6  -2   6      168.02      172.72      6.96 o
   7  -2   6      220.97      258.10     14.84 o
   8  -2   6        0.03        9.70     12.98 o
  -9  -1   6      212.11      205.27     21.14 o
  -8  -1   6       52.78       73.49     11.48 o
  -7  -1   6      691.50      655.19     15.95 o
  -6  -1   6      317.58      319.78     13.76 o
  -5  -1   6       39.44       23.42      4.33 o
  -4  -1   6     1032.94     1079.38     19.63 o
  -3  -1   6      832.70      882.41     27.56 o
  -2  -1   6      500.89      530.56      6.59 o
  -1  -1   6       64.38       40.75      3.75 o
   0  -1   6      884.48      934.10     10.15 o
   1  -1   6       37.30       17.56      2.54 o
   2  -1   6      258.96      365.74     15.84 o
   3  -1   6        2.13        2.79      3.64 o
   4  -1   6     1058.32     1070.94     17.77 o
   5  -1   6        0.01        0.09      6.50 o
   6  -1   6       68.81       73.08      6.84 o
   7  -1   6      553.02      516.68     13.12 o
   8  -1   6      115.46      134.84     12.83 o
  -9   0   6        0.50        7.79      9.41 o
  -8   0   6      401.81      442.35     26.87 o
  -7   0   6      232.02      243.22      8.31 o
  -6   0   6       64.74       45.23      5.86 o
  -5   0   6       45.62       56.45      4.52 o
  -4   0   6      120.19      123.53      4.69 o
  -3   0   6      161.71      160.84      8.42 o
  -2   0   6     1530.85     1582.92     25.90 o
  -1   0   6     1816.91     1668.24     10.60 o
   0   0   6      530.66      493.66      5.16 o
   1   0   6      482.35      601.37     18.49 o
   2   0   6     7698.43     8420.70    168.98 o
   3   0   6      319.68      339.02     10.79 o
   4   0   6      236.25      242.93     10.92 o
   5   0   6      125.61      145.90     10.67 o
   6   0   6        3.54        1.40      6.41 o
   7   0   6       61.20       63.29      7.50 o
   8   0   6      293.35      273.79     13.94 o
  -9   1   6      110.23      114.33     10.10 o
  -8   1   6      971.70     1026.02     61.46 o
  -7   1   6      532.46      539.71     23.69 o
  -6   1   6      175.18      201.90      8.24 o
  -5   1   6      207.21      190.12      6.67 o
  -4   1   6      737.19      744.26      8.45 o
  -3   1   6       55.67       40.97      6.67 o
  -2   1   6        3.79        5.38      3.63 o
  -1   1   6     4136.02     4356.62     28.97 o
   0   1   6     1297.32     1443.05     33.37 o
   1   1   6     4791.98     4914.81     72.85 o
   2   1   6     3630.37     3994.36     92.99 o
   3   1   6      742.29      802.80     15.77 o
   4   1   6       71.86       80.60      3.12 o
   5   1   6      252.96      283.41     10.65 o
   6   1   6        2.32        5.76      6.28 o
   7   1   6      254.41      269.63     10.49 o
   8   1   6       75.77       77.97      9.08 o
 -10   2   6      263.39      217.50     12.86 o
  -9   2   6      208.85      241.57     12.18 o
  -8   2   6       41.42       27.76      7.82 o
  -7   2   6     1456.14     1419.18     20.55 o
  -6   2   6        7.49        6.64      5.93 o
  -5   2   6        2.66        8.23      4.80 o
  -4   2   6      833.00      753.62      9.36 o
  -3   2   6      368.31      433.23      9.41 o
  -2   2   6     3009.25     3311.45     51.84 o
  -1   2   6     1556.81     1476.72     39.26 o
   0   2   6     3823.81     4105.96     68.25 o
   1   2   6       17.37        2.90      2.18 o
   2   2   6       45.68       69.03      4.54 o
   3   2   6      860.16      828.22     35.81 o
   4   2   6      263.24      239.57      8.61 o
   5   2   6      174.81      185.14      8.19 o
   6   2   6      250.39      243.05     11.77 o
   7   2   6      924.61      918.84     19.38 o
   8   2   6      284.75      305.24     12.50 o
 -10   3   6        0.00        3.20      8.47 o
  -9   3   6      210.73      284.23     12.38 o
  -8   3   6      399.21      415.71     12.28 o
  -7   3   6      868.70      810.50     21.93 o
  -6   3   6       79.01       89.44      7.55 o
  -5   3   6      197.54      181.16      8.52 o
  -4   3   6       14.28       19.85      5.45 o
  -3   3   6      344.39      353.82     13.31 o
  -2   3   6     6326.24     7186.86     20.95 o
  -1   3   6        0.20        7.26      5.13 o
   0   3   6      456.72      616.80     31.83 o
   1   3   6      469.08      519.64      8.97 o
   2   3   6       97.94       89.14      4.85 o
   3   3   6       15.17       16.74      5.33 o
   4   3   6      561.68      539.02     11.17 o
   5   3   6      178.76      169.64      7.69 o
   6   3   6      294.57      297.44      9.58 o
   7   3   6       23.08       18.91      8.49 o
 -10   4   6      152.52      156.53     10.88 o
  -9   4   6        1.28        1.75      8.22 o
  -8   4   6      261.43      272.33     10.88 o
  -7   4   6      142.95      143.47      7.42 o
  -6   4   6     1040.41     1009.52     20.00 o
  -5   4   6      195.72      219.25      6.88 o
  -4   4   6      271.27      281.49      6.45 o
  -3   4   6        0.74        3.14      3.60 o
  -2   4   6     1707.22     1867.74     33.53 o
  -1   4   6      663.54      715.98     16.55 o
   0   4   6     1756.13     1628.43     13.10 o
   1   4   6      195.27      230.12      9.00 o
   2   4   6      608.96      624.61     25.86 o
   3   4   6      444.09      428.52     19.70 o
   4   4   6       66.77       63.18      7.21 o
   5   4   6      270.47      269.85     12.19 o
   6   4   6       25.02       21.74      6.98 o
   7   4   6       65.90       76.64      8.68 o
  -9   5   6        0.85       -1.46      8.93 o
  -8   5   6      252.20      231.58     10.66 o
  -7   5   6      385.48      383.22     11.14 o
  -6   5   6       15.98       17.98      6.22 o
  -5   5   6       10.20       10.43      5.36 o
  -4   5   6      143.32      169.68      7.24 o
  -3   5   6       42.46       35.28      3.68 o
  -2   5   6       29.22       30.90      5.73 o
  -1   5   6      323.54      364.95     11.82 o
   0   5   6       54.64       58.07      3.96 o
   1   5   6      791.86      778.66     19.89 o
   2   5   6      647.70      612.52     13.99 o
   3   5   6      598.52      640.35     16.07 o
   4   5   6        6.98       11.50      5.42 o
   5   5   6       15.29       19.37      6.23 o
   6   5   6       13.98       11.84      6.81 o
   7   5   6        3.04       12.95     12.15 o
  -9   6   6        0.69        0.09     10.35 o
  -8   6   6      196.67      200.05     10.52 o
  -7   6   6      152.17      143.70      7.77 o
  -6   6   6      295.99      299.60      8.38 o
  -5   6   6       78.48       86.54      6.25 o
  -4   6   6       22.61       24.81      4.44 o
  -3   6   6       42.19       48.05      3.73 o
  -2   6   6      865.37      867.50     19.29 o
  -1   6   6       21.22       22.29      4.12 o
   0   6   6       55.17       58.89      4.14 o
   1   6   6      120.04      117.13      6.05 o
   2   6   6     2775.41     2735.62     37.72 o
   3   6   6      292.54      292.70     11.69 o
   4   6   6       20.86       25.46      5.65 o
   5   6   6        7.09        2.61      7.90 o
   6   6   6      435.97      445.22     13.95 o
  -9   7   6       41.60       49.18      9.54 o
  -8   7   6      168.20      189.61     10.75 o
  -7   7   6       27.59       23.77      7.20 o
  -6   7   6      776.03      788.22     20.02 o
  -5   7   6       69.49       80.02      6.23 o
  -4   7   6      287.48      275.77      6.81 o
  -3   7   6        1.37        2.64      3.25 o
  -2   7   6       54.55       51.10      7.51 o
  -1   7   6     1349.25     1330.49     23.01 o
   0   7   6     4763.24     4706.74     53.53 o
   1   7   6      137.10      140.28     11.21 o
   2   7   6     1723.50     1764.33     38.25 o
   3   7   6       90.51      104.89      6.95 o
   4   7   6      333.86      322.72     13.71 o
   5   7   6      148.94      144.82     10.06 o
   6   7   6      107.10      120.39     10.07 o
  -9   8   6       96.39       88.06      9.41 o
  -8   8   6      495.58      499.11     14.09 o
  -7   8   6       84.57       86.05      7.37 o
  -6   8   6      514.24      486.04     10.27 o
  -5   8   6       66.82       60.29      6.07 o
  -4   8   6      209.17      182.93      8.06 o
  -3   8   6      254.32      244.27      8.63 o
  -2   8   6       83.62       86.27      6.88 o
  -1   8   6     2066.86     2085.96     32.95 o
   0   8   6     6525.74     6281.70    106.74 o
   1   8   6      899.63      898.22     50.44 o
   2   8   6     1092.90     1065.11     13.77 o
   3   8   6       28.35       40.33      8.56 o
   4   8   6      114.45      123.57      9.98 o
   5   8   6       19.22       22.12      8.65 o
  -9   9   6      184.08      176.46     28.13 o
  -8   9   6      239.89      206.69     14.36 o
  -7   9   6       57.30       54.79      9.62 o
  -6   9   6      508.90      494.07     13.35 o
  -5   9   6       15.40       11.47      7.94 o
  -4   9   6     1203.57     1127.03     25.72 o
  -3   9   6      890.76      846.92     17.98 o
  -2   9   6     1702.50     1673.72     37.52 o
  -1   9   6      232.78      223.41     12.26 o
   0   9   6     2495.34     2462.95     31.43 o
   1   9   6      107.32       98.54      8.38 o
   2   9   6       13.10       23.80      6.77 o
   3   9   6      159.84      163.02      9.80 o
   4   9   6        5.21        3.60      8.84 o
   5   9   6        4.37       -0.76      8.67 o
  -8  10   6       72.61       81.35     11.61 o
  -7  10   6        6.90       19.21     10.99 o
  -6  10   6       46.38       41.34      9.30 o
  -5  10   6       21.24       23.39      9.93 o
  -4  10   6        3.64        3.63      7.11 o
  -3  10   6        8.63       18.64      7.84 o
  -2  10   6      356.14      332.68     10.81 o
  -1  10   6      346.41      362.89     27.74 o
   0  10   6        2.81        6.57      8.00 o
   1  10   6       39.66       40.54      7.24 o
   2  10   6      702.21      702.44     15.42 o
   3  10   6       57.39       58.37      8.73 o
   4  10   6       42.70       51.71      9.99 o
  -8  11   6      182.83      182.91     13.54 o
  -7  11   6      131.39      153.98     10.62 o
  -6  11   6       90.86       76.97     11.28 o
  -5  11   6        0.22       15.13     15.24 o
  -4  11   6      212.37      197.37     18.63 o
  -3  11   6        1.78        2.83      8.35 o
  -2  11   6       24.96       36.40      7.38 o
  -1  11   6      509.26      479.58     13.75 o
   0  11   6      834.90      860.85     15.64 o
   1  11   6       97.12      106.16      9.23 o
   2  11   6      226.71      212.36     10.34 o
   3  11   6        6.80       24.38     10.04 o
  -7  12   6      199.95      198.42     11.76 o
  -6  12   6      389.69      361.93     19.54 o
  -5  12   6      133.17      150.58     14.36 o
  -4  12   6        8.55       15.21     11.04 o
  -3  12   6      251.81      279.31     15.68 o
  -2  12   6        4.85       14.36      7.58 o
  -1  12   6      708.92      697.77     14.83 o
   0  12   6      613.14      576.12     13.65 o
   1  12   6      722.48      729.63     15.73 o
   2  12   6        3.31        7.81      9.95 o
  -7  13   6      195.70      208.55     14.70 o
  -6  13   6      294.04      272.99     16.31 o
  -5  13   6       12.74       11.53     10.63 o
  -4  13   6      335.24      339.01     27.17 o
  -3  13   6      100.82      100.47     11.28 o
  -2  13   6       20.31       17.45      9.94 o
  -1  13   6      472.29      491.52     12.90 o
   0  13   6       61.74       60.11      8.61 o
   1  13   6      822.74      843.54     17.24 o
  -6  14   6       95.45      104.60     13.17 o
  -5  14   6        9.44       15.27     11.63 o
  -4  14   6       11.92       21.44     13.75 o
  -3  14   6       64.14       74.03     10.89 o
  -2  14   6        9.74       20.27     12.05 o
  -1  14   6      362.23      414.26     24.05 o
   0  14   6       31.61       39.28      9.03 o
  -4  15   6        1.05        8.19     11.98 o
  -3  15   6      142.32      151.60     12.38 o
  -2  15   6       37.30       52.34     12.52 o
   0 -19   7        6.25       16.93     11.16 o
   1 -19   7      444.45      509.76     32.03 o
   2 -19   7      370.49      314.75     16.61 o
   3 -19   7     1850.94     2011.53     38.38 o
   4 -19   7        6.27       15.53     10.99 o
  -2 -18   7      123.06      113.47     16.18 o
  -1 -18   7       30.71       32.52      9.21 o
   0 -18   7       40.54       37.65      9.61 o
   1 -18   7     1142.15     1247.91     24.07 o
   2 -18   7        0.22        0.19     10.16 o
   3 -18   7     1147.37     1227.30     24.79 o
   4 -18   7      159.81      145.16     12.55 o
   5 -18   7       46.07       64.52     12.96 o
  -3 -17   7        1.82        7.72      7.74 o
  -2 -17   7       39.80       23.40      8.78 o
  -1 -17   7      100.71       90.36     10.21 o
   0 -17   7      115.75      109.44     11.41 o
   1 -17   7      560.83      575.23     22.07 o
   2 -17   7      263.24      249.59     13.90 o
   3 -17   7       43.10       41.59      9.80 o
   4 -17   7      184.03      165.39     13.03 o
   5 -17   7      266.64      244.06     14.16 o
   6 -17   7       99.82       95.30     10.73 o
  -4 -16   7        0.16       -3.08     12.42 o
  -3 -16   7        8.33       11.00      7.67 o
  -2 -16   7       72.81       93.99      6.24 o
  -1 -16   7        8.37       12.77      8.44 o
   0 -16   7       81.58       78.40      8.89 o
   1 -16   7        1.19       -0.22      9.87 o
   2 -16   7      727.56      677.99     19.23 o
   3 -16   7        4.31       13.61      8.20 o
   4 -16   7        9.45       13.28      9.02 o
   5 -16   7        5.47       15.21      9.06 o
   6 -16   7       25.85       26.45      8.67 o
   7 -16   7       43.36       61.85      8.54 o
  -4 -15   7        4.48        8.56      9.99 o
  -3 -15   7      135.58      159.44     15.08 o
  -2 -15   7       44.32       35.45      5.65 o
  -1 -15   7        8.67        8.07      5.11 o
   0 -15   7      240.49      232.26     13.37 o
   1 -15   7      179.22      195.69     12.29 o
   2 -15   7      288.06      271.47     12.38 o
   3 -15   7      147.10      152.69     12.39 o
   4 -15   7       16.28       18.70      7.37 o
   5 -15   7       20.37       14.98      7.42 o
   6 -15   7        0.75       10.39      8.55 o
   7 -15   7        0.29        4.81      7.85 o
  -5 -14   7      945.55      931.87    297.12 o
  -4 -14   7      269.87      292.32     20.17 o
  -3 -14   7       96.91       91.70      9.02 o
  -2 -14   7       61.85       54.30      5.39 o
  -1 -14   7       17.66       14.20      4.83 o
   0 -14   7       77.34       65.54      7.89 o
   1 -14   7      699.04      671.87     24.58 o
   2 -14   7      633.10      646.17     16.62 o
   3 -14   7      719.09      716.25     17.74 o
   4 -14   7      994.24      972.69     22.31 o
   5 -14   7      250.94      247.59     10.62 o
   6 -14   7       21.69       28.92      7.99 o
   7 -14   7       87.94       85.46      9.38 o
   8 -14   7      205.72      202.45     14.29 o
  -6 -13   7     1123.96     1002.96    451.23 o
  -5 -13   7      311.57      302.62     76.19 o
  -4 -13   7      475.97      470.18     15.47 o
  -3 -13   7       76.81       76.55      6.32 o
  -2 -13   7       76.92       73.43      4.62 o
  -1 -13   7      493.84      481.17     11.94 o
   0 -13   7      715.58      668.97     12.97 o
   1 -13   7      660.45      592.67     15.71 o
   2 -13   7     1353.09     1348.07     32.22 o
   3 -13   7     2768.99     2708.52     42.62 o
   4 -13   7     1743.11     1744.22     19.56 o
   5 -13   7      141.29      150.90      8.99 o
   6 -13   7      168.64      189.29      8.89 o
   7 -13   7       73.10       79.06      7.99 o
   8 -13   7       28.82       32.99     12.37 o
  -6 -12   7      474.14      422.70    126.75 o
  -5 -12   7      389.41      370.91    114.08 o
  -4 -12   7      292.70      286.92     13.67 o
  -3 -12   7      516.38      507.33     10.21 o
  -2 -12   7        2.03        7.91      4.14 o
  -1 -12   7       80.16       77.53      9.23 o
   0 -12   7       93.20       89.28      7.37 o
   1 -12   7      245.24      264.31     11.76 o
   2 -12   7     3044.68     2973.33     27.75 o
   3 -12   7      730.68      732.38     12.85 o
   4 -12   7       43.80       39.25      6.72 o
   5 -12   7      324.70      337.29     11.05 o
   6 -12   7      220.43      204.28      9.43 o
   7 -12   7      107.65      107.21     14.03 o
   8 -12   7       38.25       32.37     18.42 o
  -7 -11   7       10.30       10.81      8.17 o
  -6 -11   7       26.07       15.45     10.56 o
  -5 -11   7      473.24      447.48    247.39 o
  -4 -11   7       97.27       97.98      6.45 o
  -3 -11   7        3.43        7.46      5.58 o
  -2 -11   7       28.63       34.55      4.15 o
  -1 -11   7      205.85      197.36      8.32 o
   0 -11   7      508.36      507.47     10.52 o
   1 -11   7        9.45        5.87      5.29 o
   2 -11   7       15.12        8.99      5.50 o
   3 -11   7     1270.18     1253.77     15.24 o
   4 -11   7      341.11      385.50     10.51 o
   5 -11   7       66.92       74.68      7.33 o
   6 -11   7       22.22       22.60      7.31 o
   7 -11   7       31.24       21.20     12.10 o
   8 -11   7       29.01       34.48     12.02 o
  -7 -10   7      415.91      466.41     16.20 o
  -6 -10   7      227.39      227.97     61.59 o
  -5 -10   7      379.37      374.27      9.51 o
  -4 -10   7      340.90      352.25     10.50 o
  -3 -10   7      903.79      885.22     13.63 o
  -2 -10   7       84.83       90.60      4.44 o
  -1 -10   7       72.08       80.61      8.05 o
   0 -10   7       21.27       22.07      5.83 o
   1 -10   7     2801.78     2713.13     42.67 o
   2 -10   7     2885.19     2907.43     40.62 o
   3 -10   7      308.92      313.96     10.79 o
   4 -10   7      409.87      403.43     10.10 o
   5 -10   7      191.53      169.92      8.63 o
   6 -10   7      457.18      427.15     15.04 o
   7 -10   7      110.34       97.77     17.51 o
   8 -10   7        0.80        0.94      9.78 o
  -7  -9   7      765.42      768.70     19.70 o
  -6  -9   7      831.46      786.41     17.47 o
  -5  -9   7       29.23       29.93      5.26 o
  -4  -9   7      439.85      439.07      9.86 o
  -3  -9   7        2.12        6.57      3.05 o
  -2  -9   7      365.04      368.74      7.34 o
  -1  -9   7      345.19      349.50      8.42 o
   0  -9   7      935.65      918.55     13.18 o
   1  -9   7      338.43      385.48      6.86 o
   2  -9   7      793.64      811.34     10.07 o
   3  -9   7        0.78        2.63      3.55 o
   4  -9   7      161.44      153.71      6.67 o
   5  -9   7       44.16       46.21      6.67 o
   6  -9   7        0.97        3.49      5.50 o
   7  -9   7       58.84       68.97     11.74 o
   8  -9   7        2.93       17.18     11.88 o
   9  -9   7      214.85      215.65     15.16 o
  -8  -8   7        8.93        5.31      8.54 o
  -7  -8   7       58.32       54.75      9.83 o
  -6  -8   7      490.21      459.90     14.34 o
  -5  -8   7      285.82      281.97      8.64 o
  -4  -8   7     1764.35     1786.07     16.25 o
  -3  -8   7      516.64      502.71     13.10 o
  -2  -8   7        8.17        7.13      2.60 o
  -1  -8   7       53.96       54.80      5.02 o
   0  -8   7      204.87      226.88      8.58 o
   1  -8   7      306.03      299.86     10.71 o
   2  -8   7      765.90      804.67     17.10 o
   3  -8   7       22.33       27.85      3.93 o
   4  -8   7      460.46      483.92      7.45 o
   5  -8   7       45.33       48.43      4.74 o
   6  -8   7      184.71      192.92      8.31 o
   7  -8   7       55.11       71.83     12.31 o
   8  -8   7       22.83       23.86     11.89 o
   9  -8   7       74.15       72.00     13.19 o
  -8  -7   7        0.83       -2.45      7.85 o
  -7  -7   7       50.17       51.20      7.16 o
  -6  -7   7      137.57      144.93      8.42 o
  -5  -7   7     1196.00     1119.08     18.16 o
  -4  -7   7       55.78       50.66      5.25 o
  -3  -7   7       98.26       75.35      5.36 o
  -2  -7   7       67.36       70.31      2.49 o
  -1  -7   7      257.18      255.39      6.91 o
   0  -7   7      387.78      417.09     13.25 o
   1  -7   7      312.01      317.96     13.60 o
   2  -7   7       12.54        6.34      2.96 o
   3  -7   7       21.00       28.94      3.04 o
   4  -7   7      273.71      330.54     11.58 o
   5  -7   7       66.58       52.67      4.56 o
   6  -7   7      194.81      166.48      8.79 o
   7  -7   7        0.05        0.54      9.52 o
   8  -7   7        1.60        1.42      9.60 o
   9  -7   7       12.39       27.86     11.68 o
  -8  -6   7      252.56      245.63     12.41 o
  -7  -6   7      571.46      573.13     22.17 o
  -6  -6   7     1180.31     1135.93     19.48 o
  -5  -6   7       67.49       58.33      7.34 o
  -4  -6   7        5.14       13.90      4.53 o
  -3  -6   7      822.87      821.16     10.58 o
  -2  -6   7      103.27      112.41      4.63 o
  -1  -6   7      640.39      626.45      6.64 o
   0  -6   7      249.02      256.63      9.00 o
   1  -6   7     1432.59     1350.93     21.95 o
   2  -6   7      649.67      869.28     25.04 o
   3  -6   7      676.95      672.40     16.11 o
   4  -6   7      579.23      582.29     14.76 o
   5  -6   7      110.73      122.01      5.41 o
   6  -6   7      699.27      722.45     22.46 o
   7  -6   7        0.08        9.89      7.67 o
   8  -6   7       31.02       37.12     11.30 o
   9  -6   7      176.70      191.79     15.26 o
  -9  -5   7        1.88        5.06     12.96 o
  -8  -5   7       35.07       38.90      8.55 o
  -7  -5   7      338.36      310.29     15.32 o
  -6  -5   7      580.47      599.87     18.28 o
  -5  -5   7      470.32      438.23     10.58 o
  -4  -5   7       85.22       62.98      9.19 o
  -3  -5   7       50.37       51.77      3.71 o
  -2  -5   7      277.27      301.51      4.32 o
  -1  -5   7      430.03      506.88      5.54 o
   0  -5   7       32.42       35.80      2.30 o
   1  -5   7       70.65       89.06      2.63 o
   2  -5   7     1527.17     1387.34     10.80 o
   3  -5   7       26.62       21.65      4.06 o
   4  -5   7      891.49     1004.34     17.04 o
   5  -5   7      387.71      388.24     13.33 o
   6  -5   7      293.54      297.35     10.33 o
   7  -5   7      198.70      211.07      9.75 o
   8  -5   7        0.18       11.76      9.29 o
  -9  -4   7        3.38       -1.76     12.46 o
  -8  -4   7        2.29        3.74      9.51 o
  -7  -4   7       52.66       57.16     11.94 o
  -6  -4   7       52.53       68.01      9.37 o
  -5  -4   7     1544.13     1507.20     74.16 o
  -4  -4   7       46.24       34.41      2.58 o
  -3  -4   7     1126.41     1258.36     11.61 o
  -2  -4   7     1668.59     1913.82     23.34 o
  -1  -4   7        1.73        4.45      1.96 o
   0  -4   7        0.53        5.40      1.88 o
   1  -4   7      827.63      812.28      9.28 o
   2  -4   7     6007.05     6206.76     98.74 o
   3  -4   7     1416.11     1363.03     24.72 o
   4  -4   7      483.84      511.99     10.81 o
   5  -4   7      463.53      425.31     10.22 o
   6  -4   7      249.72      257.18     12.45 o
   7  -4   7      632.17      554.85     15.59 o
   8  -4   7       38.35       42.48      8.67 o
  -9  -3   7       19.20       16.57     16.01 o
  -8  -3   7       37.04       21.25      9.22 o
  -7  -3   7       41.21       28.94     10.75 o
  -6  -3   7       52.72       44.15      9.81 o
  -5  -3   7     1204.85     1260.66     43.45 o
  -4  -3   7      942.42      939.39     15.15 o
  -3  -3   7       21.77       19.53      6.90 o
  -2  -3   7     1284.22     1367.94     15.15 o
  -1  -3   7       19.00       14.62      1.92 o
   0  -3   7      373.72      451.84      6.30 o
   1  -3   7     2358.75     2367.27     22.83 o
   2  -3   7     1815.56     1862.79     23.65 o
   3  -3   7      125.60      203.47     10.71 o
   4  -3   7      414.14      455.01     12.36 o
   5  -3   7        5.16       12.37      4.71 o
   6  -3   7      898.35      871.06     21.30 o
   7  -3   7       18.29       15.63      9.05 o
   8  -3   7      155.09      140.53     11.33 o
  -9  -2   7       62.74       91.32     12.41 o
  -8  -2   7        0.53        4.39      9.39 o
  -7  -2   7       12.15        6.30      9.39 o
  -6  -2   7     1286.88     1300.15     35.61 o
  -5  -2   7       14.23       20.44      6.17 o
  -4  -2   7      356.21      394.82     23.40 o
  -3  -2   7      514.90      533.61     29.22 o
  -2  -2   7       14.42       19.64      3.05 o
  -1  -2   7     1406.35     1353.70      8.57 o
   0  -2   7     1079.36     1112.59     32.54 o
   1  -2   7      340.67      324.75      5.38 o
   2  -2   7      429.80      466.38      5.10 o
   3  -2   7     1623.51     1757.03     31.82 o
   4  -2   7       64.23       52.73      4.58 o
   5  -2   7       17.54       15.65      5.22 o
   6  -2   7        2.89        6.90      6.87 o
   7  -2   7      205.95      227.17     10.68 o
   8  -2   7        3.86        7.19     11.67 o
  -9  -1   7       79.79       72.18     12.33 o
  -8  -1   7      137.47      122.53     12.41 o
  -7  -1   7       75.09       65.96     10.10 o
  -6  -1   7     1168.54     1119.88     19.85 o
  -5  -1   7      519.78      509.98     10.31 o
  -4  -1   7      106.62      109.26      9.18 o
  -3  -1   7      417.11      457.40     11.04 o
  -2  -1   7      399.11      418.65      6.60 o
  -1  -1   7     1970.95     2092.26     19.38 o
   0  -1   7      462.30      520.36      5.80 o
   1  -1   7       68.16       76.86      3.10 o
   2  -1   7     2512.04     2538.04     33.14 o
   3  -1   7      117.40      108.67      5.75 o
   4  -1   7       13.38       12.47      4.36 o
   5  -1   7        0.05        3.22      6.48 o
   6  -1   7        0.20        5.48      5.70 o
   7  -1   7      395.04      393.26     16.66 o
   8  -1   7        2.90        4.08      7.76 o
  -9   0   7       81.53       79.48     11.85 o
  -8   0   7       76.18       67.91     12.51 o
  -7   0   7      608.12      587.58     16.20 o
  -6   0   7      506.32      525.27     11.20 o
  -5   0   7     1087.77     1128.95     10.75 o
  -4   0   7     2731.26     2599.67     54.30 o
  -3   0   7     1455.83     1420.10     17.69 o
  -2   0   7      559.64      544.85     26.36 o
  -1   0   7       24.42       24.86      2.84 o
   0   0   7      100.29      116.62      3.49 o
   1   0   7      101.76      139.95      5.76 o
   2   0   7        8.20        8.79      2.57 o
   3   0   7      282.60      277.80      5.09 o
   4   0   7      305.73      347.81      9.20 o
   5   0   7      137.03      150.30      8.89 o
   6   0   7       27.73       33.99      6.76 o
   7   0   7       37.54       39.70      8.83 o
   8   0   7        5.44       15.25      8.45 o
  -9   1   7      239.31      261.75     19.46 o
  -8   1   7      307.38      298.61     13.56 o
  -7   1   7      218.72      182.08     12.94 o
  -6   1   7     1434.76     1487.17     36.90 o
  -5   1   7      849.64      792.64     20.97 o
  -4   1   7     2856.78     2828.88     61.24 o
  -3   1   7     1088.76     1106.28     39.50 o
  -2   1   7     2074.45     2279.69     38.55 o
  -1   1   7     1573.24     1669.19     14.40 o
   0   1   7     1814.00     1847.73     24.09 o
   1   1   7      540.82      509.56      8.68 o
   2   1   7      575.17      618.63     15.42 o
   3   1   7      316.82      377.86      9.54 o
   4   1   7      619.27      595.43     11.64 o
   5   1   7      237.18      245.82     10.08 o
   6   1   7       26.65       50.61      6.84 o
   7   1   7       16.93       16.24      8.79 o
  -9   2   7       44.48       60.86      8.53 o
  -8   2   7       14.32       20.08      8.59 o
  -7   2   7      189.64      193.65     12.88 o
  -6   2   7     4766.95     4853.94     56.31 o
  -5   2   7       52.59       44.89      5.91 o
  -4   2   7     3112.95     3151.88     26.79 o
  -3   2   7      520.15      531.59      7.89 o
  -2   2   7        5.96        8.16      5.75 o
  -1   2   7      752.17      733.99     26.55 o
   0   2   7      449.85      486.12      8.20 o
   1   2   7      656.72      631.34      9.91 o
   2   2   7     1154.98     1153.89     24.25 o
   3   2   7      196.44      187.87     15.71 o
   4   2   7     1149.68     1019.98     24.97 o
   5   2   7       48.45       45.79      6.21 o
   6   2   7       22.26       23.60      6.37 o
   7   2   7      315.92      303.48     11.78 o
  -9   3   7      129.66      137.08      9.75 o
  -8   3   7      199.64      211.00     11.01 o
  -7   3   7      197.41      186.76      9.69 o
  -6   3   7     3135.85     3107.89     30.01 o
  -5   3   7     2329.30     2347.86     28.02 o
  -4   3   7      188.73      192.34      6.96 o
  -3   3   7       11.33       20.55      5.32 o
  -2   3   7      451.84      540.36      6.22 o
  -1   3   7     3090.04     3392.98     28.55 o
   0   3   7     1892.69     1907.98     25.19 o
   1   3   7      277.51      290.65      4.96 o
   2   3   7     1799.51     1761.86     39.18 o
   3   3   7      826.64      853.69     28.13 o
   4   3   7        8.17        8.28      5.35 o
   5   3   7        0.10        1.02      5.55 o
   6   3   7        5.11        0.32      6.53 o
   7   3   7       30.02       27.17      8.70 o
  -9   4   7        7.47        8.13      9.48 o
  -8   4   7        4.09        9.90      7.92 o
  -7   4   7       58.15       46.84      7.65 o
  -6   4   7      529.09      558.95     16.68 o
  -5   4   7      662.67      608.67      9.03 o
  -4   4   7      906.41      891.55     19.85 o
  -3   4   7     1753.62     1821.56     15.19 o
  -2   4   7      130.70      123.34      5.74 o
  -1   4   7      335.65      355.27      6.92 o
   0   4   7       20.03       31.62      4.36 o
   1   4   7       41.01       43.33      2.75 o
   2   4   7       24.71       22.94      2.65 o
   3   4   7      792.83      766.59     17.05 o
   4   4   7      274.19      276.37      8.19 o
   5   4   7        0.28       -0.74      6.17 o
   6   4   7      337.56      346.34     14.56 o
   7   4   7       13.14       29.53     12.18 o
  -9   5   7       14.54       11.52      9.39 o
  -8   5   7      217.84      198.25     11.29 o
  -7   5   7      364.83      373.51     11.75 o
  -6   5   7      166.59      194.80      7.28 o
  -5   5   7      670.04      694.92     10.11 o
  -4   5   7      691.40      684.30     14.09 o
  -3   5   7      989.26     1048.90      8.89 o
  -2   5   7     1467.67     1565.05     19.08 o
  -1   5   7     1079.21     1044.68     22.18 o
   0   5   7      149.03      153.33      5.19 o
   1   5   7      278.59      265.92      8.85 o
   2   5   7       11.96       13.71      4.07 o
   3   5   7       28.36       34.86      5.15 o
   4   5   7      332.45      316.28     12.11 o
   5   5   7        4.62        8.00      7.05 o
   6   5   7      478.18      515.19     24.81 o
  -9   6   7        1.99       -0.71      9.61 o
  -8   6   7       84.29       78.59      9.96 o
  -7   6   7        9.41        3.86      7.37 o
  -6   6   7      126.64      123.42      7.11 o
  -5   6   7      499.11      525.14      9.21 o
  -4   6   7     2870.96     2829.56     18.89 o
  -3   6   7      189.00      173.30      6.44 o
  -2   6   7       68.24       57.28      5.38 o
  -1   6   7      190.85      167.82      7.47 o
   0   6   7      382.80      421.21     13.11 o
   1   6   7       64.91       59.85      8.85 o
   2   6   7      872.22      850.51     18.36 o
   3   6   7     1518.34     1527.28     18.92 o
   4   6   7       22.35       25.89      7.48 o
   5   6   7        8.78       18.46      8.99 o
   6   6   7        0.05        8.04     12.03 o
  -9   7   7       17.10       18.97      9.37 o
  -8   7   7      182.86      182.21     10.48 o
  -7   7   7       69.42       84.28      9.41 o
  -6   7   7     1566.01     1530.68     18.12 o
  -5   7   7     2038.31     1920.35     31.69 o
  -4   7   7       44.57       45.33      4.71 o
  -3   7   7      912.45     1002.28     18.12 o
  -2   7   7      490.17      489.88      9.28 o
  -1   7   7      373.25      364.50      7.05 o
   0   7   7      136.91      137.65      5.94 o
   1   7   7     1153.86     1151.87     21.45 o
   2   7   7        2.71       -0.38     10.61 o
   3   7   7     1304.39     1305.33     24.15 o
   4   7   7       19.57       30.39      8.69 o
   5   7   7        9.40        8.60      9.21 o
  -9   8   7       33.96       35.86     18.11 o
  -8   8   7        0.13        4.69     11.89 o
  -7   8   7      213.09      212.73     14.69 o
  -6   8   7      461.46      447.49     11.66 o
  -5   8   7     1600.17     1580.42     29.93 o
  -4   8   7      255.95      263.77     11.72 o
  -3   8   7      253.95      226.24      9.00 o
  -2   8   7      203.52      205.99      6.58 o
  -1   8   7      238.76      239.78      9.03 o
   0   8   7      489.01      506.89     33.27 o
   1   8   7      781.15      771.52     17.84 o
   2   8   7        0.75        0.91      6.86 o
   3   8   7      254.83      253.68     10.99 o
   4   8   7       25.38       36.19      9.34 o
   5   8   7       10.36       11.74      9.66 o
  -8   9   7       54.24       56.67     17.37 o
  -7   9   7       17.40       16.11      9.38 o
  -6   9   7       41.16       36.86      9.03 o
  -5   9   7      257.58      240.65     13.48 o
  -4   9   7      837.99      777.71     12.55 o
  -3   9   7     1486.74     1421.93     29.38 o
  -2   9   7      112.04      108.30      7.57 o
  -1   9   7     6761.85     6394.88    334.73 o
   0   9   7       52.73       53.12      9.94 o
   1   9   7       96.58       85.05     10.64 o
   2   9   7       36.76       47.23      7.43 o
   3   9   7       49.15       47.02     11.60 o
   4   9   7      192.93      198.24     12.55 o
  -8  10   7      271.93      229.07     41.35 o
  -7  10   7      168.60      148.07     14.39 o
  -6  10   7      610.61      548.84     22.47 o
  -5  10   7     2460.01     2380.47     38.69 o
  -4  10   7      277.57      295.40     10.24 o
  -3  10   7      689.83      673.76     18.56 o
  -2  10   7        9.72       11.46      7.84 o
  -1  10   7        1.46       13.15     10.41 o
   0  10   7       87.08      100.26     11.06 o
   1  10   7        1.73        5.73      7.95 o
   2  10   7      456.58      489.53     14.63 o
   3  10   7      483.68      485.57     17.25 o
  -8  11   7       11.98       18.82     11.08 o
  -7  11   7      678.86      638.80     26.95 o
  -6  11   7      175.39      189.11     13.02 o
  -5  11   7       69.77       62.78     15.85 o
  -4  11   7      111.78      116.58     17.31 o
  -3  11   7      381.56      383.98     30.80 o
  -2  11   7        3.54       10.40      8.59 o
  -1  11   7        6.74       13.52      8.32 o
   0  11   7      129.49      131.70      9.91 o
   1  11   7      352.56      369.52     12.24 o
   2  11   7        0.10       -1.29     10.77 o
   3  11   7      372.14      404.66     16.43 o
  -7  12   7        0.02        7.62      9.45 o
  -6  12   7       14.85       34.70     12.67 o
  -5  12   7      395.55      351.90     20.90 o
  -4  12   7      285.68      270.21     19.39 o
  -3  12   7      129.02      120.18     11.09 o
  -2  12   7      138.15      136.04      9.43 o
  -1  12   7       13.77       24.85      7.98 o
   0  12   7      274.65      282.11     14.14 o
   1  12   7        0.13        6.59      7.86 o
   2  12   7      369.08      378.09     24.71 o
  -6  13   7       23.78       57.14     12.22 o
  -5  13   7       72.81       59.64     12.59 o
  -4  13   7      207.78      195.41     18.31 o
  -3  13   7      109.13      102.25     10.36 o
  -2  13   7       44.72       64.63     13.40 o
  -1  13   7      266.48      257.80     12.03 o
   0  13   7      382.35      370.41     12.75 o
   1  13   7       12.94       11.03      7.73 o
  -5  14   7      201.12      182.72     14.12 o
  -4  14   7      295.29      302.38     19.19 o
  -3  14   7       18.47       30.69      9.34 o
  -2  14   7      288.02      275.41     24.29 o
  -1  14   7      101.87       87.38     13.70 o
   0 -19   8       64.03       50.85      9.47 o
   1 -19   8       59.49       63.21     18.85 o
   2 -19   8       12.32       19.21     12.21 o
   3 -19   8      228.12      230.23     15.39 o
   4 -19   8        0.05        7.26     11.88 o
  -2 -18   8       23.55       12.22      8.31 o
  -1 -18   8      511.00      592.50     17.46 o
   0 -18   8       13.18       17.41      9.69 o
   1 -18   8      243.22      283.14     14.72 o
   2 -18   8       61.16       62.86     11.58 o
   3 -18   8        1.57        7.41     11.84 o
   4 -18   8      124.28      143.97     18.37 o
   5 -18   8      104.80      125.39     14.73 o
  -3 -17   8     1069.03     1188.46     45.78 o
  -2 -17   8       23.33       28.46      6.19 o
  -1 -17   8      245.99      269.72     21.02 o
   0 -17   8       59.11       56.91     10.02 o
   1 -17   8      114.92      127.09     11.59 o
   2 -17   8       43.78       45.93     10.66 o
   3 -17   8       55.37       58.11     11.75 o
   4 -17   8       60.93       71.43     11.26 o
   5 -17   8      196.60      217.35     14.04 o
   6 -17   8       85.64       99.99      9.57 o
  -4 -16   8       55.89       44.28     14.46 o
  -3 -16   8     1648.39     1832.39    121.43 o
  -2 -16   8      400.57      372.47     12.94 o
  -1 -16   8       10.78        7.97      7.73 o
   0 -16   8        0.51        5.17      7.06 o
   1 -16   8        2.83        4.69      8.53 o
   2 -16   8      105.90      106.63     11.44 o
   3 -16   8        3.11        6.49      9.86 o
   4 -16   8        0.44        4.08      9.95 o
   5 -16   8     1292.98     1344.35     20.07 o
   6 -16   8      704.65      695.19     27.51 o
   7 -16   8      329.50      311.86     12.09 o
  -4 -15   8      269.35      278.25     18.10 o
  -3 -15   8      382.01      376.15     13.95 o
  -2 -15   8     1391.02     1271.85     16.39 o
  -1 -15   8      183.29      177.66     12.28 o
   0 -15   8      402.18      372.14     13.29 o
   1 -15   8       81.30       77.29     10.43 o
   2 -15   8        0.07        9.18      8.74 o
   3 -15   8      517.23      523.99     21.66 o
   4 -15   8     1202.22     1238.81     24.14 o
   5 -15   8       74.91       89.96      9.19 o
   6 -15   8      630.60      631.94     19.62 o
   7 -15   8        1.29       10.26      8.79 o
  -5 -14   8        0.54        5.39     10.53 o
  -4 -14   8      520.48      535.75     18.47 o
  -3 -14   8        0.04        1.52      5.09 o
  -2 -14   8      193.45      195.46      8.67 o
  -1 -14   8      104.69       98.20      8.05 o
   0 -14   8       27.86       24.61      5.84 o
   1 -14   8       92.29       88.29      9.61 o
   2 -14   8       80.11       85.72     10.89 o
   3 -14   8      684.14      689.69     16.51 o
   4 -14   8      603.31      606.91     13.55 o
   5 -14   8      328.58      320.18     11.47 o
   6 -14   8       70.22       65.92      8.38 o
   7 -14   8      362.19      380.05     12.53 o
  -6 -13   8       49.76       34.14     13.27 o
  -5 -13   8       19.04       24.54     10.73 o
  -4 -13   8       38.75       26.79      6.34 o
  -3 -13   8      447.37      443.67     10.27 o
  -2 -13   8       53.10       41.54      6.64 o
  -1 -13   8       48.92       51.93      7.30 o
   0 -13   8      385.05      335.51     26.82 o
   1 -13   8      304.16      284.08     14.23 o
   2 -13   8       13.37        7.02      7.63 o
   3 -13   8      365.57      353.44     13.45 o
   4 -13   8      180.86      178.52      9.33 o
   5 -13   8      386.90      376.59     15.14 o
   6 -13   8      523.73      514.28     12.67 o
   7 -13   8        1.74        8.14     12.31 o
   8 -13   8       25.71       28.49     13.50 o
  -6 -12   8      125.95      106.34     62.56 o
  -5 -12   8      198.49      161.68     83.15 o
  -4 -12   8       16.30       10.62      5.65 o
  -3 -12   8      103.56      101.88      7.22 o
  -2 -12   8      970.12      937.12     29.34 o
  -1 -12   8      273.73      288.98     11.47 o
   0 -12   8      563.64      543.86     17.45 o
   1 -12   8      358.52      376.18     12.83 o
   2 -12   8     1290.54     1229.92     34.68 o
   3 -12   8      760.95      737.53     12.87 o
   4 -12   8     1426.74     1453.94     19.45 o
   5 -12   8     2297.84     2235.88     50.08 o
   6 -12   8     1797.30     1762.33     24.09 o
   7 -12   8     1274.29     1310.01     57.42 o
   8 -12   8       17.66       20.64     12.21 o
  -7 -11   8       38.82       37.32     12.16 o
  -6 -11   8       61.35       51.09     10.92 o
  -5 -11   8        3.47        0.84      5.48 o
  -4 -11   8       27.75       23.65      6.17 o
  -3 -11   8      732.36      700.88     20.66 o
  -2 -11   8     8619.58     8155.00     53.83 o
  -1 -11   8      344.11      317.97     17.28 o
   0 -11   8     1832.01     1854.93     31.83 o
   1 -11   8      598.52      582.09     13.09 o
   2 -11   8      475.20      477.16     12.12 o
   3 -11   8       40.16       52.61      6.47 o
   4 -11   8     1398.14     1444.85     22.63 o
   5 -11   8      251.83      258.76      9.36 o
   6 -11   8      925.79      892.63     17.02 o
   7 -11   8       72.61       82.68     17.57 o
   8 -11   8      189.25      197.50     14.17 o
  -7 -10   8        8.98        8.60      8.95 o
  -6 -10   8      387.40      397.49     20.99 o
  -5 -10   8      200.81      198.03      8.33 o
  -4 -10   8     3395.76     3349.15     47.91 o
  -3 -10   8      802.96      787.49     14.39 o
  -2 -10   8       69.80       70.93      5.39 o
  -1 -10   8      653.84      575.97     12.24 o
   0 -10   8       99.68      106.38      6.75 o
   1 -10   8     1502.38     1467.02     11.78 o
   2 -10   8       49.36       31.99      6.58 o
   3 -10   8      475.77      493.08      9.87 o
   4 -10   8      259.32      257.49      9.42 o
   5 -10   8      380.36      368.81     17.04 o
   6 -10   8       73.97       77.58      6.80 o
   7 -10   8       19.37       24.40     10.67 o
   8 -10   8      124.81      135.34     14.76 o
  -7  -9   8        3.63        7.71      8.57 o
  -6  -9   8        9.16        5.89      7.38 o
  -5  -9   8      141.70      152.57      6.65 o
  -4  -9   8      241.90      229.07      8.29 o
  -3  -9   8     1221.33     1105.12     16.15 o
  -2  -9   8      794.18      787.49     16.00 o
  -1  -9   8       76.58       71.54      5.34 o
   0  -9   8      298.41      293.78      8.42 o
   1  -9   8      496.76      512.84      9.35 o
   2  -9   8        2.63        2.26      1.31 o
   3  -9   8       12.12       14.25      3.93 o
   4  -9   8       94.49       98.87      5.29 o
   5  -9   8     2010.03     2055.96     57.45 o
   6  -9   8      133.16      121.49      9.25 o
   7  -9   8       17.14       14.76      9.65 o
   8  -9   8       10.42       10.78     10.81 o
  -8  -8   8       19.00       16.48      9.48 o
  -7  -8   8       66.91       66.26     11.43 o
  -6  -8   8        0.35        7.01      8.59 o
  -5  -8   8      640.74      619.05     12.17 o
  -4  -8   8      702.28      674.95     11.16 o
  -3  -8   8      152.14      136.15      7.53 o
  -2  -8   8     2286.89     2260.89     13.75 o
  -1  -8   8        2.30        3.58      3.73 o
   0  -8   8       43.85       38.43      5.03 o
   1  -8   8      177.35      193.20      9.93 o
   2  -8   8      957.79      997.23     21.00 o
   3  -8   8       87.54      100.38      3.79 o
   4  -8   8      100.98       87.76      4.90 o
   5  -8   8       31.78       28.40      4.71 o
   6  -8   8      754.73      818.19     22.43 o
   7  -8   8       21.03       39.37     10.80 o
   8  -8   8       64.97       62.24     11.24 o
  -8  -7   8       27.50       13.30     14.42 o
  -7  -7   8       27.45       17.01      7.41 o
  -6  -7   8      244.23      250.86      9.84 o
  -5  -7   8        5.76        7.61      5.65 o
  -4  -7   8      657.17      659.10     11.43 o
  -3  -7   8        7.06        9.82      4.71 o
  -2  -7   8     1143.86     1047.49      9.41 o
  -1  -7   8      524.70      468.32      6.96 o
   0  -7   8      388.39      363.16     12.40 o
   1  -7   8      163.01      125.53      5.11 o
   2  -7   8      166.43      185.05      4.13 o
   3  -7   8      485.64      498.09     11.61 o
   4  -7   8      137.59      119.53      5.33 o
   5  -7   8     1002.14     1005.39     23.49 o
   6  -7   8     2218.03     2261.79     41.67 o
   7  -7   8      221.74      236.20     12.66 o
   8  -7   8      120.16      128.91     12.38 o
  -8  -6   8      108.71      120.60     29.67 o
  -7  -6   8        8.34       16.38      8.13 o
  -6  -6   8      165.17      160.73     15.48 o
  -5  -6   8       35.10       40.77      9.50 o
  -4  -6   8      109.68      120.84      6.80 o
  -3  -6   8      279.65      245.40      5.27 o
  -2  -6   8        0.03        2.28      2.74 o
  -1  -6   8     2724.61     2634.72     18.41 o
   0  -6   8       16.22       19.77      3.16 o
   1  -6   8      149.88      121.26      4.12 o
   2  -6   8      288.91      286.36     14.92 o
   3  -6   8     3428.21     3779.22     33.45 o
   4  -6   8     2503.95     2655.11     19.76 o
   5  -6   8     1105.26     1188.17     17.98 o
   6  -6   8      647.16      636.56     13.36 o
   7  -6   8      714.82      688.29     14.52 o
   8  -6   8        0.59        3.49     10.11 o
  -9  -5   8       89.66       98.31     14.49 o
  -8  -5   8       69.07       69.40     10.04 o
  -7  -5   8       13.16       23.20     10.41 o
  -6  -5   8        0.34        7.48      9.88 o
  -5  -5   8       11.59       10.83      8.89 o
  -4  -5   8       97.13      113.92      5.00 o
  -3  -5   8      730.73      641.12     18.48 o
  -2  -5   8      640.77      870.88     15.90 o
  -1  -5   8     1646.05     1722.82     23.00 o
   0  -5   8     1781.32     1946.23     24.89 o
   1  -5   8     2567.18     2803.11     18.81 o
   2  -5   8       14.27       17.68      2.31 o
   3  -5   8     1289.82     1260.45     27.87 o
   4  -5   8       84.43      100.49      7.12 o
   5  -5   8     1116.59     1098.60     17.48 o
   6  -5   8      283.91      293.38     10.63 o
   7  -5   8       31.40       41.52      8.35 o
   8  -5   8       51.86       54.91      8.63 o
  -9  -4   8        7.27        9.53     16.73 o
  -8  -4   8      172.81      160.07     16.86 o
  -7  -4   8       94.07      105.47     11.72 o
  -6  -4   8        0.01        9.17      8.55 o
  -5  -4   8        0.97       -1.87      8.20 o
  -4  -4   8      499.96      576.31     29.12 o
  -3  -4   8        9.47       18.60      6.84 o
  -2  -4   8     3848.91     3873.43     20.17 o
  -1  -4   8      455.33      501.58     11.22 o
   0  -4   8       39.57       39.55      3.00 o
   1  -4   8       52.37       45.01      3.12 o
   2  -4   8     2435.96     2334.89     27.27 o
   3  -4   8       29.68       21.79      2.05 o
   4  -4   8      272.75      346.77      7.28 o
   5  -4   8       12.38       23.41      4.94 o
   6  -4   8     1126.65     1080.90     19.02 o
   7  -4   8      363.51      396.28     14.68 o
   8  -4   8      138.92      144.13     13.01 o
  -9  -3   8       18.13       20.84      9.19 o
  -8  -3   8       24.61       13.59     10.56 o
  -7  -3   8      212.23      180.02     11.76 o
  -6  -3   8     1077.14     1034.68     18.72 o
  -5  -3   8        5.41        3.34      3.91 o
  -4  -3   8     1455.33     1454.02     18.68 o
  -3  -3   8      128.98      126.55      4.46 o
  -2  -3   8     3269.77     3566.83     81.66 o
  -1  -3   8     1700.01     1702.19     32.23 o
   0  -3   8      315.70      350.82      6.34 o
   1  -3   8      257.08      257.83      5.01 o
   2  -3   8      371.51      340.63      7.49 o
   3  -3   8      366.20      416.40     16.72 o
   4  -3   8      345.45      333.57      8.95 o
   5  -3   8      134.07      161.66      6.33 o
   6  -3   8      838.00      823.93     14.72 o
   7  -3   8       39.31       55.54     11.50 o
   8  -3   8        0.25        9.88     10.90 o
  -9  -2   8       24.11       36.51      9.91 o
  -8  -2   8        4.21        6.29      9.62 o
  -7  -2   8       17.62       13.44     11.54 o
  -6  -2   8      392.71      394.79     14.18 o
  -5  -2   8      289.79      283.99     12.27 o
  -4  -2   8     1433.94     1588.51     33.26 o
  -3  -2   8      960.49      964.79     28.18 o
  -2  -2   8       20.61       26.65      3.72 o
  -1  -2   8     2133.54     2171.99     13.04 o
   0  -2   8      517.38      562.35      7.67 o
   1  -2   8      167.66      204.67      5.63 o
   2  -2   8      193.10      202.14      5.36 o
   3  -2   8       91.79      102.24      4.93 o
   4  -2   8      143.85      161.57      8.52 o
   5  -2   8      343.39      345.54     10.54 o
   6  -2   8       96.75      102.88      8.84 o
   7  -2   8       16.93       27.19      8.35 o
   8  -2   8        3.37        6.97     10.32 o
  -9  -1   8       54.59       55.86     11.27 o
  -8  -1   8       13.47       11.13     10.97 o
  -7  -1   8      456.40      463.02     24.36 o
  -6  -1   8        0.01        4.68     10.15 o
  -5  -1   8      224.85      204.99     17.41 o
  -4  -1   8      469.80      484.85     13.18 o
  -3  -1   8       71.98       49.10      7.37 o
  -2  -1   8      106.22       85.90      4.80 o
  -1  -1   8      127.07      124.59      5.64 o
   0  -1   8      149.74      172.20     11.44 o
   1  -1   8       31.69       30.65      2.97 o
   2  -1   8      770.95      883.28      8.53 o
   3  -1   8      596.36      629.40      8.54 o
   4  -1   8      132.77      127.55      4.49 o
   5  -1   8      100.90       80.78      7.41 o
   6  -1   8      193.90      198.20      9.63 o
   7  -1   8       12.94        8.63      8.57 o
   8  -1   8       28.10       36.90      9.18 o
  -9   0   8       21.58       32.40     12.49 o
  -8   0   8       61.55       43.95      9.92 o
  -7   0   8      103.58      112.77     11.66 o
  -6   0   8       83.76       77.91     10.41 o
  -5   0   8       20.97       19.93      3.66 o
  -4   0   8     2213.80     2176.39     45.04 o
  -3   0   8       90.52      119.58     11.93 o
  -2   0   8     3265.23     3241.22     52.80 o
  -1   0   8      193.08      191.40      5.16 o
   0   0   8        8.28        8.70      2.51 o
   1   0   8      293.83      334.04      6.46 o
   2   0   8      402.99      395.97      6.14 o
   3   0   8       27.97       29.66      3.29 o
   4   0   8      161.24      195.21      9.08 o
   5   0   8       56.01       50.18      7.09 o
   6   0   8      603.87      598.30     18.15 o
   7   0   8        2.57        5.06      7.55 o
  -9   1   8       98.96      118.70     10.40 o
  -8   1   8      101.26       95.09     10.26 o
  -7   1   8      149.26      163.09     12.70 o
  -6   1   8        1.04        6.06     10.16 o
  -5   1   8       25.13       29.50      4.57 o
  -4   1   8     2021.64     1996.44     29.90 o
  -3   1   8      101.90      130.27      8.90 o
  -2   1   8     1963.01     2031.20     17.02 o
  -1   1   8     2390.33     2411.09     39.99 o
   0   1   8      138.43      120.45      5.96 o
   1   1   8       71.35       56.76      3.56 o
   2   1   8      563.30      595.54      8.83 o
   3   1   8       72.33       67.51      3.50 o
   4   1   8      590.49      585.75     11.64 o
   5   1   8      101.11      125.83      7.38 o
   6   1   8      132.07      135.33     11.63 o
   7   1   8       36.84       27.46      7.99 o
  -9   2   8      117.80      131.31     11.00 o
  -8   2   8        1.60        9.17      7.67 o
  -7   2   8       26.83       34.82     10.68 o
  -6   2   8      988.13      980.23     19.64 o
  -5   2   8      792.71      789.83     16.22 o
  -4   2   8       50.79       38.73      5.12 o
  -3   2   8     2622.13     2592.89     49.36 o
  -2   2   8       33.60       44.17      6.16 o
  -1   2   8       94.08       55.51      7.26 o
   0   2   8     1025.90     1165.31     12.06 o
   1   2   8      141.33      109.57      4.73 o
   2   2   8       37.02       38.92      3.51 o
   3   2   8       97.38       81.06      6.08 o
   4   2   8      219.80      202.64      9.91 o
   5   2   8      554.68      540.25     21.73 o
   6   2   8        0.05        0.82      6.25 o
   7   2   8       19.41       12.69      8.46 o
  -9   3   8       30.50       36.07      9.67 o
  -8   3   8      131.50      124.36     10.15 o
  -7   3   8      577.18      626.84     19.29 o
  -6   3   8     1764.70     1726.20     52.88 o
  -5   3   8      107.37       87.86      7.75 o
  -4   3   8      151.53      165.92      6.96 o
  -3   3   8      161.59      212.49      9.07 o
  -2   3   8      220.99      188.76      5.00 o
  -1   3   8       16.39       17.38      5.71 o
   0   3   8      104.24      109.78      5.20 o
   1   3   8       36.54       34.00      2.79 o
   2   3   8      244.25      236.45      4.61 o
   3   3   8       38.11       36.79      5.96 o
   4   3   8      236.00      254.49     10.50 o
   5   3   8       59.61       58.81      6.45 o
   6   3   8       61.43       66.09      7.61 o
   7   3   8       34.76       36.63     11.05 o
  -9   4   8        3.32       11.66      8.80 o
  -8   4   8       19.81       25.87      9.18 o
  -7   4   8      249.99      276.89     11.35 o
  -6   4   8      368.17      374.53     14.15 o
  -5   4   8       37.50       37.09      5.70 o
  -4   4   8      396.14      385.12      7.63 o
  -3   4   8      444.60      482.06      9.04 o
  -2   4   8      644.35      596.94     11.96 o
  -1   4   8        0.50        2.91      4.86 o
   0   4   8        4.83        3.88      4.38 o
   1   4   8      770.73      728.52      9.64 o
   2   4   8      270.65      248.90      6.83 o
   3   4   8      122.86      120.47      6.06 o
   4   4   8       13.63       16.75      5.28 o
   5   4   8      126.60      114.31      9.06 o
   6   4   8       48.21       44.08     11.42 o
  -9   5   8       24.59       31.36      9.99 o
  -8   5   8      104.28       94.19      9.72 o
  -7   5   8       79.11       83.21      8.78 o
  -6   5   8      394.91      410.70     12.60 o
  -5   5   8       40.60       44.34      5.51 o
  -4   5   8      985.00      963.08     24.48 o
  -3   5   8      323.79      315.70     10.10 o
  -2   5   8       13.58       13.14      6.37 o
  -1   5   8     1119.72     1113.17     13.27 o
   0   5   8       11.83        9.50      4.03 o
   1   5   8     1220.95     1139.64     12.10 o
   2   5   8      152.15      152.59     16.26 o
   3   5   8       42.47       44.40      7.04 o
   4   5   8        0.02        4.03      7.24 o
   5   5   8     1412.01     1471.45     49.40 o
   6   5   8        2.88       10.24      9.66 o
  -9   6   8        9.62       11.79      9.42 o
  -8   6   8        0.01        3.35      8.12 o
  -7   6   8        5.64        5.33      8.02 o
  -6   6   8      310.25      299.86      8.55 o
  -5   6   8        2.18        6.26      5.30 o
  -4   6   8      259.52      216.62      9.30 o
  -3   6   8     2184.10     2047.45     40.15 o
  -2   6   8       21.16       17.77      6.30 o
  -1   6   8      487.77      440.84     12.65 o
   0   6   8       39.75       39.36      5.10 o
   1   6   8       65.90       78.18     12.01 o
   2   6   8       26.38       33.25      9.61 o
   3   6   8        8.42       14.30      7.50 o
   4   6   8      559.78      580.41     13.85 o
   5   6   8      653.20      665.05     18.88 o
  -9   7   8        4.15        2.67     10.81 o
  -8   7   8        0.02        8.00     15.04 o
  -7   7   8       84.44       87.69     13.47 o
  -6   7   8       94.98       77.55      8.26 o
  -5   7   8        3.81        5.94      7.65 o
  -4   7   8       54.66       50.31      7.55 o
  -3   7   8      147.48      134.37      8.94 o
  -2   7   8      309.50      318.09      7.95 o
  -1   7   8        0.12        4.09      4.26 o
   0   7   8        0.15        2.30      4.43 o
   1   7   8     1166.84     1145.10     20.84 o
   2   7   8     1059.00     1036.06     20.63 o
   3   7   8        5.84       12.35      9.04 o
   4   7   8       27.96       21.51      8.15 o
   5   7   8       41.82       49.63     11.14 o
  -8   8   8       21.44       27.66     11.26 o
  -7   8   8       11.66       16.22      9.35 o
  -6   8   8       89.60       85.14      9.08 o
  -5   8   8     1252.75     1253.77     38.72 o
  -4   8   8      436.77      384.85     11.91 o
  -3   8   8      206.17      179.99      9.08 o
  -2   8   8       10.23        9.34      7.47 o
  -1   8   8      685.03      652.73     12.09 o
   0   8   8      282.19      272.16     14.95 o
   1   8   8      489.66      463.40     14.85 o
   2   8   8        6.97        7.35     11.08 o
   3   8   8       13.75       18.82      8.97 o
   4   8   8      114.26      117.73     10.45 o
  -8   9   8      172.63      176.44     19.70 o
  -7   9   8      755.15      733.26     21.02 o
  -6   9   8      301.79      287.85     10.99 o
  -5   9   8       61.07       47.81      9.14 o
  -4   9   8      449.55      450.94     11.41 o
  -3   9   8     2213.75     2044.48     70.73 o
  -2   9   8      416.94      418.74     10.86 o
  -1   9   8      387.38      373.90     14.31 o
   0   9   8       40.69       39.09      9.16 o
   1   9   8       20.90       26.36     10.28 o
   2   9   8      113.39      114.59      9.33 o
   3   9   8      130.40      141.26     13.38 o
   4   9   8       97.93      116.08     14.86 o
  -8  10   8       20.69        5.20     13.11 o
  -7  10   8        3.25        0.60     13.25 o
  -6  10   8       24.17       21.61      8.57 o
  -5  10   8       23.97       28.89      9.34 o
  -4  10   8       66.72       67.13      7.56 o
  -3  10   8      787.44      760.58     23.86 o
  -2  10   8        0.40        0.53      8.84 o
  -1  10   8        4.96        1.98      9.65 o
   0  10   8        8.91       13.74     10.84 o
   1  10   8      189.88      185.79     10.16 o
   2  10   8       67.37       81.97     12.23 o
   3  10   8       85.42       94.02     13.56 o
  -7  11   8      229.99      203.20     16.09 o
  -6  11   8        0.98        2.52      8.91 o
  -5  11   8       12.68        1.98     12.32 o
  -4  11   8       72.74       55.36     18.18 o
  -3  11   8       52.24       52.51      8.41 o
  -2  11   8      377.83      404.07     24.90 o
  -1  11   8      296.61      305.50     23.96 o
   0  11   8       12.60       12.09      7.73 o
   1  11   8       21.49       24.88      9.03 o
   2  11   8       29.65       25.48     10.98 o
  -6  12   8        6.52        5.84     15.44 o
  -5  12   8      545.67      498.37     23.50 o
  -4  12   8      208.82      191.12     17.13 o
  -3  12   8      287.50      258.45     14.71 o
  -2  12   8       80.59       82.14      8.85 o
  -1  12   8      126.86      127.82      9.77 o
   0  12   8        0.31        3.36      8.67 o
   1  12   8       35.21       40.52      9.22 o
  -5  13   8        2.07       17.12     14.06 o
  -4  13   8       71.45       59.86     10.39 o
  -3  13   8       85.17       83.00     11.17 o
  -2  13   8      143.42      158.40     14.28 o
  -1  13   8       62.63       58.94     10.20 o
   0  13   8      106.62      115.82     10.27 o
   0 -19   9       33.15       53.48     10.90 o
   1 -19   9      930.45     1082.43     23.37 o
   2 -19   9       29.40       45.63     15.00 o
   3 -19   9      547.37      669.37     19.96 o
   4 -19   9        2.01        6.73     11.17 o
  -2 -18   9        9.56       12.72      8.06 o
  -1 -18   9     2260.21     2239.52     70.65 o
   0 -18   9      586.36      619.47     17.81 o
   1 -18   9        9.49       21.91     10.48 o
   2 -18   9      578.40      632.60     19.16 o
   3 -18   9        8.61       20.84     11.08 o
   4 -18   9      415.52      435.09     17.71 o
   5 -18   9        0.64        5.08     10.22 o
  -3 -17   9       65.62       57.47     28.59 o
  -2 -17   9      230.82      251.76      9.82 o
  -1 -17   9      186.23      180.48     12.54 o
   0 -17   9     3685.34     3531.00    133.44 o
   1 -17   9        1.71        7.81      8.23 o
   2 -17   9       11.49       10.50      9.45 o
   3 -17   9       87.25       86.03     10.12 o
   4 -17   9       19.96       18.14      8.59 o
   5 -17   9        7.61        8.05     10.54 o
   6 -17   9      396.72      418.70     18.46 o
  -4 -16   9       18.78       14.32     10.54 o
  -3 -16   9        6.08        5.56     10.11 o
  -2 -16   9      876.17      867.97     16.96 o
  -1 -16   9       66.70       72.78      8.48 o
   0 -16   9     1026.52      999.48     24.47 o
   1 -16   9      504.32      528.12     16.58 o
   2 -16   9       42.96       44.27      9.70 o
   3 -16   9      110.99      109.64     12.32 o
   4 -16   9       15.61       17.54     17.24 o
   5 -16   9       63.90       72.55      9.38 o
   6 -16   9      854.90      874.08     30.72 o
  -4 -15   9       21.52       22.63     15.02 o
  -3 -15   9        6.17        5.92      6.71 o
  -2 -15   9      327.33      307.07     12.89 o
  -1 -15   9     1756.31     1739.26     23.71 o
   0 -15   9      194.63      188.53      9.51 o
   1 -15   9        9.51        7.15      6.50 o
   2 -15   9        0.21        3.78      6.91 o
   3 -15   9       71.69       79.05     11.32 o
   4 -15   9       71.07       57.05     11.23 o
   5 -15   9       68.34       70.59      9.06 o
   6 -15   9        3.83        8.74      8.16 o
   7 -15   9      258.62      248.08     15.57 o
  -5 -14   9        1.43       -1.87     13.27 o
  -4 -14   9       60.31       60.06      8.30 o
  -3 -14   9      154.97      139.65      9.17 o
  -2 -14   9       58.49       39.52      7.19 o
  -1 -14   9      510.14      511.98     14.41 o
   0 -14   9     1208.33     1199.69     31.45 o
   1 -14   9        9.99       14.05      6.32 o
   2 -14   9       64.35       69.39      9.13 o
   3 -14   9       80.69      109.26     11.36 o
   4 -14   9      303.30      306.73     11.03 o
   5 -14   9      189.62      189.28      9.44 o
   6 -14   9       69.81       62.11      7.91 o
   7 -14   9      235.48      248.93     15.74 o
  -6 -13   9       89.71       86.43     11.07 o
  -5 -13   9      171.15      160.94     68.97 o
  -4 -13   9      169.43      175.16      9.71 o
  -3 -13   9        0.19        1.51      7.12 o
  -2 -13   9        0.04        0.50      5.54 o
  -1 -13   9      119.36       94.14     26.44 o
   0 -13   9     6779.63     6332.26     40.22 o
   1 -13   9     1605.61     1526.39     21.22 o
   2 -13   9        6.40        7.97      7.56 o
   3 -13   9     2882.38     2897.34     34.81 o
   4 -13   9       29.88       30.61      7.82 o
   5 -13   9      425.85      468.69     11.94 o
   6 -13   9        1.87        2.40      6.79 o
   7 -13   9        5.87        9.22     12.79 o
  -6 -12   9        6.96       10.66      8.83 o
  -5 -12   9      108.85      100.60      7.32 o
  -4 -12   9       68.69       67.63     12.14 o
  -3 -12   9      305.03      316.13     18.48 o
  -2 -12   9      815.09      721.58     12.19 o
  -1 -12   9      987.93      956.27     13.66 o
   0 -12   9     5136.59     4925.14     33.67 o
   1 -12   9     5598.65     5414.63     35.77 o
   2 -12   9       25.83       26.47      8.39 o
   3 -12   9      571.54      593.52     12.11 o
   4 -12   9      413.87      418.25     11.80 o
   5 -12   9       71.57       69.39      7.98 o
   6 -12   9      160.45      154.54      9.76 o
   7 -12   9      453.01      463.83     18.14 o
   8 -12   9      155.22      170.50     14.77 o
  -7 -11   9      479.96      406.17    200.93 o
  -6 -11   9      130.48      136.89     11.38 o
  -5 -11   9       13.35       15.78      5.51 o
  -4 -11   9       45.88       44.12      8.13 o
  -3 -11   9       44.98       50.35      7.96 o
  -2 -11   9     3695.52     3583.05     37.00 o
  -1 -11   9     5263.71     4786.61     25.97 o
   0 -11   9        2.49        4.03      3.98 o
   1 -11   9      417.93      391.80      7.40 o
   2 -11   9      260.49      201.88     29.02 o
   3 -11   9      151.97      152.09      5.56 o
   4 -11   9      175.44      167.98      8.95 o
   5 -11   9       44.92       44.64      6.92 o
   6 -11   9       76.97       90.49      7.84 o
   7 -11   9      639.04      638.46     20.73 o
   8 -11   9       36.35       46.99     12.31 o
  -7 -10   9        1.17        9.01      9.82 o
  -6 -10   9       76.14       82.48      9.21 o
  -5 -10   9       11.05       14.43      5.82 o
  -4 -10   9       21.82       21.21      7.07 o
  -3 -10   9     1010.44      937.27     13.97 o
  -2 -10   9       68.25       68.60      3.40 o
  -1 -10   9     2736.62     2546.48     15.77 o
   0 -10   9     3043.87     2597.54     50.20 o
   1 -10   9      406.83      412.03      7.38 o
   2 -10   9        2.66        5.43      1.81 o
   3 -10   9        2.13        2.06      4.05 o
   4 -10   9      322.95      333.27     10.15 o
   5 -10   9       11.10       20.34      7.71 o
   6 -10   9       16.18       19.54      6.53 o
   7 -10   9      486.86      497.93     17.57 o
   8 -10   9        2.38        4.65     15.79 o
  -7  -9   9      521.55      426.53    194.59 o
  -6  -9   9       19.59       18.96      7.23 o
  -5  -9   9      163.60      159.86      7.94 o
  -4  -9   9      315.52      291.61      9.27 o
  -3  -9   9       12.86       14.45      5.10 o
  -2  -9   9       78.53       65.68      3.21 o
  -1  -9   9      332.47      331.34      6.69 o
   0  -9   9     8090.27     7922.84    100.30 o
   1  -9   9       51.96       58.02      3.84 o
   2  -9   9      565.18      603.72      9.35 o
   3  -9   9        0.52        4.80      3.95 o
   4  -9   9        1.73        5.55      4.75 o
   5  -9   9      184.32      185.10     11.35 o
   6  -9   9       39.35       48.38     10.35 o
   7  -9   9        0.03        3.41     18.70 o
   8  -9   9       67.77       61.29     11.32 o
  -8  -8   9      290.69      250.18     91.35 o
  -7  -8   9      503.36      533.94     34.59 o
  -6  -8   9       65.83       52.31      9.41 o
  -5  -8   9      205.99      200.55      8.12 o
  -4  -8   9      124.57      131.17      7.51 o
  -3  -8   9       11.72       18.18      5.03 o
  -2  -8   9      753.60      749.19      9.20 o
  -1  -8   9       87.47       79.33      3.04 o
   0  -8   9      690.25      597.66     49.33 o
   1  -8   9     1719.03     1574.54     28.09 o
   2  -8   9       23.30       21.36      6.70 o
   3  -8   9      161.09      174.66      4.87 o
   4  -8   9        5.96        2.98      4.61 o
   5  -8   9        2.72        2.55      4.24 o
   6  -8   9      101.48      105.99     11.43 o
   7  -8   9      130.25      148.54     13.23 o
   8  -8   9        9.82       18.36     10.64 o
  -8  -7   9        2.10        9.31     12.94 o
  -7  -7   9      747.31      763.53     17.49 o
  -6  -7   9      574.13      556.44     20.15 o
  -5  -7   9       24.07       17.88      7.26 o
  -4  -7   9       40.18       33.11      6.07 o
  -3  -7   9       18.18       26.45      5.07 o
  -2  -7   9       29.78       17.90      3.66 o
  -1  -7   9     2107.47     1942.90     22.46 o
   0  -7   9      277.42      352.37     31.41 o
   1  -7   9      281.07      246.01      6.93 o
   2  -7   9      118.89      112.36      5.93 o
   3  -7   9      270.52      316.93      7.75 o
   4  -7   9      199.48      188.73      6.25 o
   5  -7   9        0.01        3.75      4.48 o
   6  -7   9       55.01       52.26      7.95 o
   7  -7   9      364.40      376.64     14.91 o
   8  -7   9      147.71      162.44     12.58 o
  -8  -6   9     1025.73     1071.69     86.80 o
  -7  -6   9       40.88       57.43     11.85 o
  -6  -6   9      215.53      197.68     15.46 o
  -5  -6   9       45.34       43.51      8.61 o
  -4  -6   9       89.99       93.31      7.34 o
  -3  -6   9      198.84      186.59      4.45 o
  -2  -6   9      381.55      389.77      5.82 o
  -1  -6   9     1111.93     1013.81     15.69 o
   0  -6   9     1161.86      974.66      8.55 o
   1  -6   9     1856.67     2083.11     27.77 o
   2  -6   9        7.28        1.49      2.30 o
   3  -6   9      126.51      127.59      5.44 o
   4  -6   9     2405.88     2331.49     65.82 o
   5  -6   9      241.78      240.23     11.72 o
   6  -6   9      454.63      484.31     12.53 o
   7  -6   9      339.75      331.72     11.76 o
   8  -6   9       86.41       69.73     19.17 o
  -8  -5   9      281.26      297.01     21.10 o
  -7  -5   9      158.39      173.21     10.82 o
  -6  -5   9       35.09       48.90      9.91 o
  -5  -5   9      100.98       96.16     12.97 o
  -4  -5   9        3.47       14.05      8.28 o
  -3  -5   9      188.61      204.50      9.55 o
  -2  -5   9      384.25      456.85     13.59 o
  -1  -5   9     4700.96     4882.57     70.54 o
   0  -5   9     8438.82     8615.24    147.37 o
   1  -5   9      506.54      452.53      7.18 o
   2  -5   9     2249.85     2322.31     28.36 o
   3  -5   9      410.28      380.74      6.85 o
   4  -5   9      105.04      110.15      8.30 o
   5  -5   9      102.19      115.35      9.50 o
   6  -5   9       49.01       55.44      9.60 o
   7  -5   9       82.09       86.05      8.99 o
   8  -5   9        0.39       16.01     12.61 o
  -9  -4   9       95.17      105.79     12.63 o
  -8  -4   9       97.43       79.66     11.11 o
  -7  -4   9      695.37      718.66     44.28 o
  -6  -4   9       44.28       50.89     11.80 o
  -5  -4   9        8.65        9.32     10.33 o
  -4  -4   9      129.09      118.94     12.14 o
  -3  -4   9      524.00      559.13     12.83 o
  -2  -4   9      519.54      354.82     81.15 o
  -1  -4   9        2.33        4.79      2.19 o
   0  -4   9     1983.18     2050.18     28.98 o
   1  -4   9      448.93      399.26     14.42 o
   2  -4   9       47.76       47.21      4.38 o
   3  -4   9        4.77        1.38      5.01 o
   4  -4   9      219.30      245.17     10.16 o
   5  -4   9      241.38      268.02      9.61 o
   6  -4   9      129.92      137.96      8.85 o
   7  -4   9       63.07       59.63     10.12 o
   8  -4   9       36.00       31.35     11.09 o
  -9  -3   9      137.79      150.54     12.27 o
  -8  -3   9       72.25       82.90     11.01 o
  -7  -3   9     1046.33     1028.72     69.65 o
  -6  -3   9      670.87      667.75     47.69 o
  -5  -3   9      347.40      345.16     13.11 o
  -4  -3   9      185.86      208.76     11.10 o
  -3  -3   9      370.12      334.02     18.05 o
  -2  -3   9       77.90       87.27      3.78 o
  -1  -3   9      744.85      731.19     20.62 o
   0  -3   9      754.83      926.42      9.50 o
   1  -3   9       36.53       33.41      3.69 o
   2  -3   9      435.00      406.29      8.19 o
   3  -3   9      553.20      596.56     17.81 o
   4  -3   9      918.82      995.88     22.84 o
   5  -3   9      354.94      384.29     13.17 o
   6  -3   9      108.13      114.11     12.89 o
   7  -3   9       35.93       53.02      8.95 o
   8  -3   9      463.19      481.04     27.81 o
  -9  -2   9       43.30       44.07     11.63 o
  -8  -2   9     1235.66     1222.57     69.91 o
  -7  -2   9      173.25      156.10     10.94 o
  -6  -2   9      123.89      113.18     12.98 o
  -5  -2   9      120.28      118.92     11.51 o
  -4  -2   9        2.52        1.50      9.29 o
  -3  -2   9        9.09       16.54      3.60 o
  -2  -2   9       76.04       51.41     22.52 o
  -1  -2   9      237.30      230.63     12.70 o
   0  -2   9     1768.62     1677.29     40.32 o
   1  -2   9     1807.77     1814.76     13.21 o
   2  -2   9       45.88       48.27      3.90 o
   3  -2   9      402.60      388.05      9.30 o
   4  -2   9       29.06       35.58      3.83 o
   5  -2   9      356.55      350.11     11.95 o
   6  -2   9      232.21      245.16     10.69 o
   7  -2   9        0.61       10.37      8.29 o
  -9  -1   9       62.32       60.54     11.29 o
  -8  -1   9      240.45      264.85     15.73 o
  -7  -1   9      385.81      397.21     27.55 o
  -6  -1   9     1224.36     1188.80     59.03 o
  -5  -1   9        5.56       11.11     10.11 o
  -4  -1   9      107.77       91.69      9.08 o
  -3  -1   9       42.36       41.42      5.70 o
  -2  -1   9      194.57      239.73      6.45 o
  -1  -1   9      320.72      322.57     14.25 o
   0  -1   9     7915.16     7806.37    108.13 o
   1  -1   9     2999.21     2995.89     16.78 o
   2  -1   9        2.55        2.34      3.61 o
   3  -1   9       63.68       76.18      3.78 o
   4  -1   9       28.04       32.60      4.73 o
   5  -1   9      620.07      587.70     19.63 o
   6  -1   9      240.96      235.98     10.12 o
   7  -1   9       43.10       54.24      8.97 o
  -9   0   9        5.63       12.94     11.26 o
  -8   0   9      473.31      468.60     17.46 o
  -7   0   9     1216.23     1181.48     33.32 o
  -6   0   9       69.45       76.44     14.81 o
  -5   0   9      402.72      389.01     13.42 o
  -4   0   9       39.20       55.86     10.08 o
  -3   0   9       16.65       11.86      4.50 o
  -2   0   9      128.74      112.50      4.29 o
  -1   0   9     1548.12     1573.31     43.08 o
   0   0   9     5512.32     5733.93     39.43 o
   1   0   9       61.11       48.50      3.82 o
   2   0   9      757.52      821.96      8.12 o
   3   0   9      246.13      261.51      5.12 o
   4   0   9       61.73       97.92      7.04 o
   5   0   9      394.06      365.97     14.46 o
   6   0   9       25.31       26.32      7.69 o
   7   0   9       77.20       75.16      9.15 o
  -9   1   9      185.22      212.90     11.56 o
  -8   1   9      117.94      138.50     14.06 o
  -7   1   9        3.04        1.89      8.80 o
  -6   1   9      877.82      957.74     19.58 o
  -5   1   9      475.81      469.15     15.84 o
  -4   1   9     2271.03     2379.92     81.04 o
  -3   1   9      144.52      125.71      6.96 o
  -2   1   9      312.03      376.03      8.47 o
  -1   1   9       32.35       46.33      3.49 o
   0   1   9      266.36      271.82      5.13 o
   1   1   9      232.69      301.14      5.53 o
   2   1   9       18.70        9.25      3.30 o
   3   1   9      340.26      339.12     11.00 o
   4   1   9        4.86        7.16      6.14 o
   5   1   9      243.87      242.97      9.16 o
   6   1   9      100.77      119.08      8.89 o
   7   1   9      126.30      142.74     10.85 o
  -9   2   9        6.75       21.80      9.15 o
  -8   2   9      972.23     1116.18     25.65 o
  -7   2   9      458.73      493.05     17.37 o
  -6   2   9        1.88        6.38     11.58 o
  -5   2   9      770.60      679.60     29.72 o
  -4   2   9       17.78       15.52      4.79 o
  -3   2   9       96.91      100.58      6.86 o
  -2   2   9      184.01      214.93      7.70 o
  -1   2   9     2122.96     2399.35     23.80 o
   0   2   9      441.53      399.61      8.69 o
   1   2   9      237.39      251.59      5.00 o
   2   2   9       19.16       17.01      3.50 o
   3   2   9       43.21       40.33      5.88 o
   4   2   9        1.31        5.51      5.09 o
   5   2   9      535.43      510.59     14.17 o
   6   2   9       24.11       26.87     10.85 o
  -9   3   9      162.00      198.54     11.88 o
  -8   3   9      170.14      184.76     10.21 o
  -7   3   9      210.67      233.14     10.91 o
  -6   3   9       93.56       89.61     12.68 o
  -5   3   9      466.91      426.44     21.84 o
  -4   3   9      149.45      145.56      8.31 o
  -3   3   9        5.88       11.87      6.66 o
  -2   3   9      240.07      239.86     10.78 o
  -1   3   9      169.10      176.24      8.28 o
   0   3   9      562.00      565.44     10.15 o
   1   3   9     2671.37     2535.90     23.06 o
   2   3   9       65.65       64.89      4.93 o
   3   3   9       40.96       40.10      4.89 o
   4   3   9       85.63       76.05      9.34 o
   5   3   9      304.62      311.00     14.86 o
   6   3   9      347.97      357.28     16.11 o
  -9   4   9      296.27      327.95     12.91 o
  -8   4   9       58.20       80.27      9.64 o
  -7   4   9     1095.41     1104.12     17.40 o
  -6   4   9      218.47      253.61      9.80 o
  -5   4   9       62.79       59.18      5.70 o
  -4   4   9       86.45       67.18      4.99 o
  -3   4   9       79.62       75.47      3.76 o
  -2   4   9       33.27       32.29      6.13 o
  -1   4   9      713.73      720.72     11.49 o
   0   4   9       51.08       45.59      5.96 o
   1   4   9     3275.93     3097.70     38.74 o
   2   4   9      774.77      703.11     21.36 o
   3   4   9       14.96       18.97     10.48 o
   4   4   9      132.87      140.23      9.04 o
   5   4   9        2.91        8.98      9.26 o
   6   4   9       47.44       75.83     13.83 o
  -9   5   9      193.05      218.82     12.44 o
  -8   5   9       90.89      121.91     10.70 o
  -7   5   9      117.91      122.46      9.65 o
  -6   5   9      173.94      187.76      9.87 o
  -5   5   9      324.95      322.55      8.78 o
  -4   5   9      103.36      115.86      8.19 o
  -3   5   9       23.48       21.06      7.05 o
  -2   5   9       30.43       28.42      7.26 o
  -1   5   9      739.04      690.37     11.94 o
   0   5   9      251.24      232.58     16.47 o
   1   5   9     1344.92     1284.93     20.85 o
   2   5   9       26.77       30.98     10.39 o
   3   5   9        0.08       -0.75      8.81 o
   4   5   9      113.06      120.13      8.68 o
   5   5   9       47.74       52.87     12.46 o
  -9   6   9       32.25       32.61     12.91 o
  -8   6   9      143.49      149.98     14.83 o
  -7   6   9       77.02       82.90     11.79 o
  -6   6   9       42.86       32.76     12.20 o
  -5   6   9      242.55      224.29     12.84 o
  -4   6   9        6.93       15.34      7.34 o
  -3   6   9       28.24       20.83      7.81 o
  -2   6   9      185.33      151.82     10.04 o
  -1   6   9      367.07      343.04     11.44 o
   0   6   9       23.13       29.43      6.28 o
   1   6   9      981.23      955.35     28.50 o
   2   6   9        0.14        7.14     10.02 o
   3   6   9       27.56       37.16      9.48 o
   4   6   9       59.51       66.45     11.62 o
   5   6   9      138.78      159.39     13.66 o
  -8   7   9      113.54      105.78     14.06 o
  -7   7   9      968.92      972.75     27.61 o
  -6   7   9      191.20      186.45     13.83 o
  -5   7   9       18.20       22.35      8.03 o
  -4   7   9        6.12        1.53      7.49 o
  -3   7   9       32.19       24.63      6.47 o
  -2   7   9       35.72       36.65      7.41 o
  -1   7   9      555.01      521.93     14.94 o
   0   7   9       43.30       46.57     10.80 o
   1   7   9     2442.36     2379.34     29.42 o
   2   7   9      329.03      357.74     15.09 o
   3   7   9        9.06       15.92      9.93 o
   4   7   9      133.07      144.72     12.97 o
  -8   8   9      321.49      313.06     16.91 o
  -7   8   9      564.77      492.97     18.30 o
  -6   8   9      260.78      285.65     15.06 o
  -5   8   9      414.53      366.92     11.71 o
  -4   8   9       50.28       36.32      8.51 o
  -3   8   9      626.02      586.29     12.79 o
  -2   8   9      221.74      210.28      9.49 o
  -1   8   9      740.68      699.77     12.95 o
   0   8   9      185.59      171.61     11.83 o
   1   8   9      242.51      239.82     16.76 o
   2   8   9      140.61      140.85     12.24 o
   3   8   9      410.45      429.72     17.07 o
   4   8   9      146.74      148.70     14.19 o
  -8   9   9      145.91      156.33     14.20 o
  -7   9   9       76.48       88.43     13.14 o
  -6   9   9      123.76      133.51     13.63 o
  -5   9   9       60.05       49.26      8.85 o
  -4   9   9       87.62       86.04      8.70 o
  -3   9   9      314.73      302.84     10.65 o
  -2   9   9      145.37      150.11     10.95 o
  -1   9   9        1.45        9.52     10.54 o
   0   9   9        5.20        3.43     11.13 o
   1   9   9      478.20      444.55     15.65 o
   2   9   9      108.72      104.69     16.31 o
   3   9   9        4.96       19.43     10.05 o
  -7  10   9      426.22      432.91     18.47 o
  -6  10   9      101.64       83.70     12.23 o
  -5  10   9        7.05        6.01      8.64 o
  -4  10   9       17.30       18.06      8.18 o
  -3  10   9        9.92        5.12      8.40 o
  -2  10   9       78.12       89.29     10.82 o
  -1  10   9       51.64       53.27     10.30 o
   0  10   9      369.38      366.47     34.74 o
   1  10   9      189.28      196.93     10.24 o
   2  10   9       20.29       15.11      9.93 o
  -7  11   9       78.99       85.88     14.34 o
  -6  11   9       76.76       80.44     13.09 o
  -5  11   9      197.49      157.71     12.44 o
  -4  11   9       70.25       55.70     10.27 o
  -3  11   9       15.78       18.01     10.02 o
  -2  11   9       12.75       23.31     10.62 o
  -1  11   9       66.78       79.76     12.26 o
   0  11   9        0.63        4.92      7.95 o
   1  11   9       71.82       61.15      9.50 o
  -5  12   9       69.59       66.95     18.64 o
  -4  12   9       70.95       69.11     11.81 o
  -3  12   9      519.37      491.55     27.85 o
  -2  12   9        1.29       -2.35     10.67 o
  -1  12   9       56.50       70.35     10.41 o
   0  12   9      118.62      120.58     10.01 o
  -4  13   9      121.76      143.07     27.00 o
  -3  13   9      370.38      369.96     17.15 o
  -2  13   9        0.25       13.46     11.70 o
   0 -19  10      204.56      205.03     13.95 o
   1 -19  10      571.44      545.29     17.69 o
   2 -19  10      520.94      581.72     20.79 o
   3 -19  10      138.28      156.06     12.41 o
   4 -19  10      888.74      904.26     42.03 o
  -2 -18  10       57.31       54.82      8.26 o
  -1 -18  10        0.90        4.08      7.56 o
   0 -18  10        0.83        7.25      8.32 o
   1 -18  10      213.98      208.39     19.45 o
   2 -18  10     1402.39     1434.61     25.77 o
   3 -18  10      106.37      127.01     11.70 o
   4 -18  10        0.55        5.34      9.05 o
   5 -18  10      179.99      186.03     14.31 o
  -3 -17  10        5.35        6.96      9.17 o
  -2 -17  10      578.50      604.80     12.65 o
  -1 -17  10      295.15      290.26     10.91 o
   0 -17  10      171.94      177.44     12.45 o
   1 -17  10       86.01       96.30     11.17 o
   2 -17  10       87.64       80.28      9.89 o
   3 -17  10     1046.07     1054.30     21.91 o
   4 -17  10       94.28      101.55     11.72 o
   5 -17  10       81.12       99.05     15.13 o
   6 -17  10        8.73       13.50      8.11 o
  -4 -16  10      281.59      305.04    163.39 o
  -3 -16  10      168.41      172.28     11.05 o
  -2 -16  10       89.73       92.27      8.61 o
  -1 -16  10       72.70       60.26     10.28 o
   0 -16  10       16.68       21.55      7.94 o
   1 -16  10     2014.02     2034.92     26.95 o
   2 -16  10        2.63        5.82      9.36 o
   3 -16  10      112.65      115.20     12.13 o
   4 -16  10       91.98       95.14     12.12 o
   5 -16  10       23.66       33.66      8.76 o
   6 -16  10      472.81      520.14     14.00 o
  -4 -15  10        6.01        7.04      7.71 o
  -3 -15  10        2.59        1.21      7.39 o
  -2 -15  10      403.44      381.40     19.19 o
  -1 -15  10        7.05        7.04      6.02 o
   0 -15  10        7.56       10.29      6.75 o
   1 -15  10      105.97      138.33     16.88 o
   2 -15  10      309.74      315.25     13.41 o
   3 -15  10        3.43       10.62      9.92 o
   4 -15  10       12.50       22.82      9.89 o
   5 -15  10      284.97      290.28     12.55 o
   6 -15  10       49.77       58.23      8.98 o
   7 -15  10        0.56       -3.55     10.94 o
  -5 -14  10      310.69      314.53    148.50 o
  -4 -14  10        1.02        3.87      7.54 o
  -3 -14  10       71.98       74.22      8.56 o
  -2 -14  10       53.30       48.37      6.72 o
  -1 -14  10       95.20       82.78     20.52 o
   0 -14  10        7.38        7.60      6.22 o
   1 -14  10      707.61      691.86     18.85 o
   2 -14  10      485.91      463.32     14.09 o
   3 -14  10      179.78      206.13     12.08 o
   4 -14  10       74.34       77.28      8.34 o
   5 -14  10      606.36      615.60     14.61 o
   6 -14  10       70.72       72.61      9.34 o
   7 -14  10      132.36      140.89     23.43 o
  -6 -13  10      100.80       89.43     44.09 o
  -5 -13  10      290.28      275.34     10.19 o
  -4 -13  10        7.75        7.28      5.48 o
  -3 -13  10       80.63       78.15      8.24 o
  -2 -13  10      119.76      123.46      8.05 o
  -1 -13  10      494.31      447.60     11.57 o
   0 -13  10      779.73      718.97     11.15 o
   1 -13  10        5.24        5.74      4.45 o
   2 -13  10        3.14       11.56      7.68 o
   3 -13  10     3583.93     3557.94    129.74 o
   4 -13  10       40.48       41.33      7.21 o
   5 -13  10      132.59      138.36      8.85 o
   6 -13  10       21.02       25.31      7.38 o
   7 -13  10       12.39       19.90     11.04 o
  -6 -12  10        3.01        2.74      9.49 o
  -5 -12  10      132.79      146.72      8.60 o
  -4 -12  10      158.68      156.31      7.74 o
  -3 -12  10        0.33        2.34      4.81 o
  -2 -12  10      437.71      452.37      8.57 o
  -1 -12  10      294.08      266.99      7.34 o
   0 -12  10      354.10      338.52      8.26 o
   1 -12  10     2838.27     2748.44     18.05 o
   2 -12  10       39.22       33.32      7.04 o
   3 -12  10      100.47       95.35      7.53 o
   4 -12  10     1000.81      986.02     23.66 o
   5 -12  10      110.73      112.44      8.86 o
   6 -12  10      228.69      227.00     10.26 o
   7 -12  10       32.23       29.34     11.65 o
  -7 -11  10        8.43        6.17     13.37 o
  -6 -11  10      432.00      441.17     14.40 o
  -5 -11  10       45.85       54.68      6.62 o
  -4 -11  10      530.71      528.29     17.26 o
  -3 -11  10       92.97       83.36      6.27 o
  -2 -11  10     4199.65     4026.97     20.72 o
  -1 -11  10      323.19      324.24      8.26 o
   0 -11  10        0.49        1.76      4.26 o
   1 -11  10      156.57      156.56      7.62 o
   2 -11  10     1838.70     1758.36     21.45 o
   3 -11  10      304.77      294.04      6.72 o
   4 -11  10      153.88      146.25      8.82 o
   5 -11  10      218.19      216.90     12.16 o
   6 -11  10      608.09      614.85     21.44 o
   7 -11  10      253.19      283.52     14.99 o
   8 -11  10        2.60        6.78     10.85 o
  -7 -10  10       12.31       11.30     10.27 o
  -6 -10  10     1667.53     1720.41     77.54 o
  -5 -10  10      293.02      283.71      9.40 o
  -4 -10  10     2259.01     2257.14     19.80 o
  -3 -10  10     1198.31     1180.37     20.48 o
  -2 -10  10       81.24       82.83      5.42 o
  -1 -10  10      240.96      204.75      6.21 o
   0 -10  10       61.40       58.62      4.45 o
   1 -10  10      869.04      834.96     16.61 o
   2 -10  10      397.50      448.32     13.59 o
   3 -10  10      490.02      457.28      7.70 o
   4 -10  10      291.70      286.64     10.69 o
   5 -10  10        1.32        5.20      6.04 o
   6 -10  10        1.73        3.67     11.32 o
   7 -10  10       55.65       78.40     12.96 o
   8 -10  10        9.10        8.09     12.56 o
  -7  -9  10      135.27      145.05     11.96 o
  -6  -9  10       12.86       16.19      8.55 o
  -5  -9  10       42.23       51.21      6.94 o
  -4  -9  10      303.38      291.90      9.04 o
  -3  -9  10       28.09       24.53      5.59 o
  -2  -9  10       75.72       66.25      4.93 o
  -1  -9  10      347.00      352.99      6.86 o
   0  -9  10      188.50      180.23      7.13 o
   1  -9  10      188.19      148.91      7.98 o
   2  -9  10      714.18      564.97     69.18 o
   3  -9  10      513.27      507.20     12.27 o
   4  -9  10      553.65      550.45     14.33 o
   5  -9  10       11.41       12.38      6.39 o
   6  -9  10        6.61        8.51      8.57 o
   7  -9  10        4.46       14.12     12.35 o
   8  -9  10       56.77       58.69     10.87 o
  -8  -8  10       18.79       11.37     12.21 o
  -7  -8  10      129.47      148.36     12.12 o
  -6  -8  10      182.16      215.21     13.19 o
  -5  -8  10       10.52       12.70      7.54 o
  -4  -8  10      553.48      504.61     16.58 o
  -3  -8  10      399.58      384.26      9.07 o
  -2  -8  10       70.21       78.55      5.02 o
  -1  -8  10      928.30      939.93     15.48 o
   0  -8  10      548.89      571.63     12.11 o
   1  -8  10     1650.39     1603.38     35.52 o
   2  -8  10      797.95      728.29     17.66 o
   3  -8  10       85.37       76.72      5.18 o
   4  -8  10     1091.02     1103.16     17.14 o
   5  -8  10      168.75      156.33      6.50 o
   6  -8  10      102.54      106.18     11.37 o
   7  -8  10       16.67       24.28     10.82 o
   8  -8  10      130.44      118.73     21.26 o
  -8  -7  10      137.89      119.43     12.28 o
  -7  -7  10        9.33        8.81      8.02 o
  -6  -7  10     1535.93     1467.03     64.31 o
  -5  -7  10     1438.18     1379.34     58.38 o
  -4  -7  10      108.43      108.11      7.60 o
  -3  -7  10       29.76       38.91      5.77 o
  -2  -7  10      514.74      513.89     11.10 o
  -1  -7  10        0.62        3.98      2.27 o
   0  -7  10      116.02      155.53      4.95 o
   1  -7  10        2.11        2.42      3.29 o
   2  -7  10     2163.41     2330.79     34.76 o
   3  -7  10      333.13      287.25      6.53 o
   4  -7  10      166.01      143.70      7.81 o
   5  -7  10      265.92      239.24      6.95 o
   6  -7  10       17.04       32.13      8.21 o
   7  -7  10       69.16       84.42     13.01 o
   8  -7  10      305.80      294.13     18.06 o
  -8  -6  10        3.22       -3.06      9.70 o
  -7  -6  10      225.62      227.42     13.28 o
  -6  -6  10     1144.50     1101.11     43.49 o
  -5  -6  10      691.39      662.14     29.60 o
  -4  -6  10      511.29      502.24     14.07 o
  -3  -6  10       19.46       22.69      4.07 o
  -2  -6  10       59.29       74.97      4.11 o
  -1  -6  10      227.86      223.97      4.40 o
   0  -6  10      288.66      298.19      8.07 o
   1  -6  10      351.87      310.54      5.63 o
   2  -6  10      735.83      769.51      8.84 o
   3  -6  10     1096.04     1126.68     12.55 o
   4  -6  10       50.36       51.36      5.17 o
   5  -6  10      124.17      134.88      8.62 o
   6  -6  10       36.85       37.48      7.71 o
   7  -6  10      110.19      121.62     10.11 o
   8  -6  10        2.45       -2.88     12.05 o
  -8  -5  10      152.84      157.12     13.24 o
  -7  -5  10       51.18       47.32     11.45 o
  -6  -5  10        4.48       12.69      9.62 o
  -5  -5  10      766.70      774.60     19.64 o
  -4  -5  10      341.33      286.66     12.23 o
  -3  -5  10     1237.47     1321.26     18.03 o
  -2  -5  10      677.17      769.25     18.93 o
  -1  -5  10      465.50      579.00     13.61 o
   0  -5  10      167.70      141.49      5.20 o
   1  -5  10     1685.64     1517.56     15.53 o
   2  -5  10      132.94      126.86      6.00 o
   3  -5  10      755.43      752.46     11.16 o
   4  -5  10      622.96      623.06     12.03 o
   5  -5  10        0.29        3.09      6.28 o
   6  -5  10        0.14        6.96     12.51 o
   7  -5  10        0.19        2.98      8.31 o
   8  -5  10      341.86      349.46     15.87 o
  -9  -4  10        8.48       11.72      9.84 o
  -8  -4  10       50.32       56.10     10.76 o
  -7  -4  10        4.74       19.46     11.74 o
  -6  -4  10      751.94      696.49     18.81 o
  -5  -4  10      190.23      181.70     11.50 o
  -4  -4  10     1029.42     1050.62     17.65 o
  -3  -4  10     4036.46     4438.16     68.74 o
  -2  -4  10       24.45       19.11      4.28 o
  -1  -4  10      828.39      829.74      9.94 o
   0  -4  10      550.06      551.24     18.42 o
   1  -4  10     1134.63     1273.18     12.76 o
   2  -4  10     1270.23     1215.49     25.49 o
   3  -4  10      393.52      389.93     12.49 o
   4  -4  10     1739.37     1707.22     20.82 o
   5  -4  10      650.73      686.90     13.31 o
   6  -4  10      411.60      437.67     13.26 o
   7  -4  10      443.19      440.50     20.67 o
  -9  -3  10       40.29       29.08     12.47 o
  -8  -3  10      103.08      124.93     12.25 o
  -7  -3  10       52.25       43.63     11.25 o
  -6  -3  10      765.65      803.52     23.99 o
  -5  -3  10     3479.95     3572.31     75.57 o
  -4  -3  10       49.06       44.00      7.14 o
  -3  -3  10       25.80       26.76      2.82 o
  -2  -3  10       27.13       19.75      6.40 o
  -1  -3  10       40.53       48.66      3.42 o
   0  -3  10      988.44      963.65     16.01 o
   1  -3  10       29.45       40.87      3.96 o
   2  -3  10     1612.33     1585.14     12.82 o
   3  -3  10     3466.54     3408.24     51.95 o
   4  -3  10      235.33      232.00     10.55 o
   5  -3  10      260.61      208.06     10.71 o
   6  -3  10       75.95       84.83      8.76 o
   7  -3  10       16.63       23.92      8.97 o
  -9  -2  10       34.26       45.23     14.01 o
  -8  -2  10       32.19       29.00      9.96 o
  -7  -2  10       12.34       11.69     11.26 o
  -6  -2  10       40.39       55.18     12.00 o
  -5  -2  10     4827.47     4944.46     37.35 o
  -4  -2  10       75.21       72.32      4.76 o
  -3  -2  10      513.41      462.85      7.82 o
  -2  -2  10       10.43        8.14      1.70 o
  -1  -2  10       19.59       22.58      4.37 o
   0  -2  10     1221.71     1210.77     14.49 o
   1  -2  10     1482.47     1488.55     12.72 o
   2  -2  10     1501.03     1503.84     19.77 o
   3  -2  10     2795.41     2735.46     36.73 o
   4  -2  10      591.46      570.41      9.62 o
   5  -2  10      163.86      148.24      8.67 o
   6  -2  10      131.05      144.24     13.22 o
   7  -2  10        3.29        8.56      7.45 o
  -9  -1  10       49.56       29.39     12.18 o
  -8  -1  10       45.72       62.87     11.82 o
  -7  -1  10      160.23      152.99     11.47 o
  -6  -1  10       60.75       84.45     11.63 o
  -5  -1  10     4391.40     4327.74     63.60 o
  -4  -1  10      935.46      926.50     36.15 o
  -3  -1  10      643.56      590.11     15.57 o
  -2  -1  10      101.49       69.06      8.02 o
  -1  -1  10       12.79       12.69      5.01 o
   0  -1  10       49.96       66.63      5.60 o
   1  -1  10     3124.84     3241.50     20.80 o
   2  -1  10      614.23      600.10      7.53 o
   3  -1  10       20.57       14.78      4.45 o
   4  -1  10      191.13      193.67      8.96 o
   5  -1  10      195.44      192.29      9.07 o
   6  -1  10      259.12      262.44     11.01 o
   7  -1  10        7.23       10.75      8.31 o
  -9   0  10       73.21       92.86     12.44 o
  -8   0  10        8.63        2.33      9.13 o
  -7   0  10     1446.47     1458.88     24.74 o
  -6   0  10      162.93      172.75     12.47 o
  -5   0  10      352.41      340.98     14.46 o
  -4   0  10      258.06      285.69     12.69 o
  -3   0  10      138.47      149.23      6.94 o
  -2   0  10      336.52      396.44     24.02 o
  -1   0  10        1.70       10.63      5.47 o
   0   0  10       74.69       82.15      6.49 o
   1   0  10      181.01      204.12      6.57 o
   2   0  10      934.45      875.46     13.08 o
   3   0  10        2.09        0.00      5.71 o
   4   0  10       43.23       48.84      6.47 o
   5   0  10        2.90        8.39      6.69 o
   6   0  10        0.06        4.86      7.26 o
   7   0  10      188.50      225.73     15.62 o
  -9   1  10       15.54       38.82     12.45 o
  -8   1  10        6.37       13.50     11.48 o
  -7   1  10        3.82        2.66      9.19 o
  -6   1  10       35.16       27.25     11.57 o
  -5   1  10     2439.62     2520.42     29.23 o
  -4   1  10       15.76       19.83     10.32 o
  -3   1  10      973.26     1039.38     25.92 o
  -2   1  10       95.58      105.06      6.97 o
  -1   1  10      995.97      990.63     23.01 o
   0   1  10     1029.74     1091.80     16.93 o
   1   1  10        2.14        3.67      3.20 o
   2   1  10      636.36      653.51      8.09 o
   3   1  10      956.21      952.12     22.63 o
   4   1  10      223.56      211.24      8.60 o
   5   1  10      171.89      124.67      8.04 o
   6   1  10        1.25       11.38     11.28 o
  -9   2  10        2.92       12.95      9.44 o
  -8   2  10      251.45      239.66     20.32 o
  -7   2  10      110.92      111.80     12.95 o
  -6   2  10       97.65      107.54     14.91 o
  -5   2  10     7475.59     7727.73    108.33 o
  -4   2  10      783.56      831.19     32.28 o
  -3   2  10       41.13       46.74      6.96 o
  -2   2  10      125.22      115.98      6.31 o
  -1   2  10       27.46       32.27      4.85 o
   0   2  10      208.47      216.33      9.00 o
   1   2  10      139.49      128.66      3.99 o
   2   2  10      194.94      193.29      6.62 o
   3   2  10     1809.28     1731.52     23.24 o
   4   2  10      413.02      404.41     15.20 o
   5   2  10      213.82      215.46     13.31 o
   6   2  10       21.34       34.74     11.27 o
  -9   3  10      290.39      314.58     16.81 o
  -8   3  10        0.98        8.66      8.97 o
  -7   3  10      680.48      673.22     14.97 o
  -6   3  10      419.82      441.68     33.31 o
  -5   3  10      518.73      498.99     16.22 o
  -4   3  10     1262.49     1334.27     57.55 o
  -3   3  10        6.06        8.32      7.40 o
  -2   3  10       87.18       92.60      7.50 o
  -1   3  10      218.12      228.86      8.42 o
   0   3  10      207.65      195.53      9.66 o
   1   3  10       91.78      108.22      5.68 o
   2   3  10      811.64      834.73     23.45 o
   3   3  10      868.74      850.95     24.35 o
   4   3  10      590.18      604.78     18.16 o
   5   3  10       24.08       23.93     10.46 o
   6   3  10       65.29       80.72     13.00 o
  -9   4  10       21.08       28.09      8.86 o
  -8   4  10       10.09        5.25      8.66 o
  -7   4  10       21.37       24.60      8.09 o
  -6   4  10      267.23      271.59     16.02 o
  -5   4  10        5.59        6.03     11.75 o
  -4   4  10      872.70      908.98     18.75 o
  -3   4  10       22.02       33.85      8.18 o
  -2   4  10       11.28       23.03      7.38 o
  -1   4  10      905.88      843.21     13.08 o
   0   4  10      405.44      365.96      9.76 o
   1   4  10      133.27      142.81      7.76 o
   2   4  10      986.92      970.22     19.85 o
   3   4  10        0.25        8.81     14.42 o
   4   4  10      256.12      262.72     17.12 o
   5   4  10        1.22        7.22     10.96 o
  -9   5  10        0.30        2.82     11.53 o
  -8   5  10       11.88       19.03     13.51 o
  -7   5  10        7.68       16.08     11.72 o
  -6   5  10      500.56      513.09     16.74 o
  -5   5  10       89.08      116.05     12.02 o
  -4   5  10        0.01        8.98     15.47 o
  -3   5  10      170.17      164.39     17.08 o
  -2   5  10       91.69       69.81      8.58 o
  -1   5  10     1040.94      953.91     14.12 o
   0   5  10       25.92       28.07      6.63 o
   1   5  10      117.99       95.42      7.06 o
   2   5  10      460.58      470.89     15.75 o
   3   5  10     2109.37     2130.17     44.10 o
   4   5  10      205.82      217.62     13.23 o
   5   5  10      106.78      120.94     14.13 o
  -8   6  10        5.51        4.45     13.24 o
  -7   6  10      172.25      183.32     13.94 o
  -6   6  10        0.94       12.51     12.67 o
  -5   6  10     2357.45     2129.22     63.98 o
  -4   6  10     1009.02      986.04     20.35 o
  -3   6  10      407.89      374.26     18.73 o
  -2   6  10       10.80       14.42      7.14 o
  -1   6  10      177.23      155.07      8.12 o
   0   6  10      933.55      859.67     18.79 o
   1   6  10      727.54      668.77     25.09 o
   2   6  10      476.69      490.90     17.94 o
   3   6  10       42.45       54.81     10.33 o
   4   6  10      204.67      216.74     13.96 o
  -8   7  10        1.95        6.06     13.44 o
  -7   7  10        0.19       11.68     14.02 o
  -6   7  10      573.95      582.22     19.78 o
  -5   7  10      282.48      253.51     14.55 o
  -4   7  10      696.40      675.08     18.95 o
  -3   7  10       17.94       26.71      6.82 o
  -2   7  10       77.48       76.44      8.25 o
  -1   7  10      315.45      314.63     10.11 o
   0   7  10     1680.72     1609.11     24.77 o
   1   7  10      231.01      224.30     13.54 o
   2   7  10       24.94       24.22     11.18 o
   3   7  10      161.57      177.70     14.20 o
   4   7  10       69.55       73.90     11.71 o
  -8   8  10       78.25      103.70     15.00 o
  -7   8  10        9.03        6.39     11.24 o
  -6   8  10      456.51      455.89     17.95 o
  -5   8  10        4.62        1.86      9.20 o
  -4   8  10      245.82      213.66     10.34 o
  -3   8  10      197.11      199.21      9.75 o
  -2   8  10       87.82       88.69      8.70 o
  -1   8  10      568.80      501.86     21.55 o
   0   8  10        1.88        4.98      9.32 o
   1   8  10       34.16       22.24     10.00 o
   2   8  10       97.12      100.13     11.47 o
   3   8  10       33.57       70.20     20.28 o
  -7   9  10       11.73        0.63     11.13 o
  -6   9  10      137.49      115.33     12.78 o
  -5   9  10      853.31      830.53     29.33 o
  -4   9  10       87.25       72.08      8.93 o
  -3   9  10      204.15      218.80     11.19 o
  -2   9  10       15.39       31.34      7.88 o
  -1   9  10      172.56      197.79     24.61 o
   0   9  10       91.13       81.56     10.24 o
   1   9  10        5.29        2.31     11.17 o
   2   9  10      555.56      547.92     19.04 o
  -7  10  10       16.62       15.18     10.48 o
  -6  10  10      106.28      107.44     14.84 o
  -5  10  10      922.46      874.97     32.74 o
  -4  10  10      144.78      163.12     10.45 o
  -3  10  10      411.50      400.79     12.07 o
  -2  10  10       26.00       27.39     10.72 o
  -1  10  10       16.44       18.21      9.97 o
   0  10  10       86.37      101.98     11.88 o
   1  10  10       95.89       85.57      9.76 o
  -6  11  10       53.73       40.33     21.32 o
  -5  11  10        1.14       -1.14      9.63 o
  -4  11  10      142.79      135.25     16.97 o
  -3  11  10      627.80      665.08     19.10 o
  -2  11  10       34.28       50.67     12.86 o
  -1  11  10      390.68      438.56     19.14 o
   0  11  10      153.44      150.97     11.59 o
  -4  12  10        3.78       16.28     16.66 o
  -3  12  10       22.20       19.63     18.93 o
  -2  12  10        0.50        7.10     11.90 o
   0 -19  11        3.07        8.58      9.78 o
   1 -19  11      360.87      371.31     30.21 o
   2 -19  11       20.91       20.04     11.02 o
   3 -19  11       27.34       33.90      9.88 o
  -2 -18  11      180.87      191.80     12.40 o
  -1 -18  11      108.43      133.64      9.71 o
   0 -18  11      134.92      140.18     11.46 o
   1 -18  11      109.49      117.80     11.07 o
   2 -18  11       35.14       47.29      9.87 o
   3 -18  11        0.02       -0.35     10.33 o
   4 -18  11        3.27       10.73     10.52 o
  -3 -17  11       22.79       18.48      8.59 o
  -2 -17  11      784.02      776.80     14.36 o
  -1 -17  11       32.60       37.72      6.86 o
   0 -17  11      252.03      259.83     13.79 o
   1 -17  11       96.51      104.72     10.45 o
   2 -17  11       30.30       30.33     10.06 o
   3 -17  11        1.22        6.75      9.89 o
   4 -17  11       29.98       31.19     11.14 o
   5 -17  11       38.74       47.14     11.33 o
  -4 -16  11     1305.85     1373.88     22.84 o
  -3 -16  11       58.29       61.76      9.78 o
  -2 -16  11       32.58       28.82      6.43 o
  -1 -16  11      582.21      553.78     12.76 o
   0 -16  11      308.76      306.90     13.28 o
   1 -16  11     1328.29     1330.80     22.76 o
   2 -16  11       53.69       77.96     11.26 o
   3 -16  11       75.93       79.56     10.63 o
   4 -16  11       71.03       81.61     11.87 o
   5 -16  11      600.68      611.21     23.34 o
   6 -16  11       10.07        5.45      9.23 o
  -4 -15  11       48.99       55.97      7.60 o
  -3 -15  11     1215.24     1173.84     16.58 o
  -2 -15  11       86.52       93.04      6.25 o
  -1 -15  11       34.96       27.41      6.47 o
   0 -15  11       25.98       21.80      8.90 o
   1 -15  11      312.70      309.46     12.69 o
   2 -15  11        7.88        6.57      7.44 o
   3 -15  11       34.87       49.86     13.51 o
   4 -15  11      190.34      187.48     11.87 o
   5 -15  11     3573.92     3486.15     57.14 o
   6 -15  11        5.58       11.91      7.39 o
  -5 -14  11      475.60      430.31    210.89 o
  -4 -14  11       54.47       50.24      6.84 o
  -3 -14  11      186.49      182.30      8.11 o
  -2 -14  11      926.34      875.45     14.10 o
  -1 -14  11      153.07      151.85      6.79 o
   0 -14  11      162.78      157.46     11.10 o
   1 -14  11      319.98      323.56     12.19 o
   2 -14  11      115.35      116.39     10.32 o
   3 -14  11      909.80      907.14     18.64 o
   4 -14  11        0.74       12.58      8.10 o
   5 -14  11     1522.79     1510.73     32.18 o
   6 -14  11      239.70      253.48     18.89 o
   7 -14  11      221.17      216.37     16.98 o
  -6 -13  11      224.00      208.37    103.99 o
  -5 -13  11       15.03       13.16      6.57 o
  -4 -13  11      622.49      620.19     14.12 o
  -3 -13  11        4.83        3.45      6.10 o
  -2 -13  11      124.23      109.54      6.08 o
  -1 -13  11       66.09       58.35      5.88 o
   0 -13  11       85.25       77.59     13.30 o
   1 -13  11       66.94       66.73      8.52 o
   2 -13  11      572.93      572.19     22.02 o
   3 -13  11       22.25       29.65      7.17 o
   4 -13  11      146.20      129.65      8.15 o
   5 -13  11      333.71      318.79     13.04 o
   6 -13  11      815.33      780.89     24.54 o
   7 -13  11      185.21      206.47     16.15 o
  -6 -12  11        2.31        2.89     11.09 o
  -5 -12  11      233.45      246.03      9.22 o
  -4 -12  11       34.90       47.34      7.92 o
  -3 -12  11        0.12        3.51      5.88 o
  -2 -12  11       56.78       55.60      5.82 o
  -1 -12  11     2889.77     2569.36    272.96 o
   0 -12  11     1167.52      999.68    164.53 o
   1 -12  11     1924.38     1844.25     50.96 o
   2 -12  11      111.64      108.53     11.48 o
   3 -12  11     1003.72      977.36     23.54 o
   4 -12  11       41.19       47.29      8.28 o
   5 -12  11      719.93      734.34     22.68 o
   6 -12  11        5.01        9.82      7.06 o
   7 -12  11      133.35      144.27     22.13 o
  -6 -11  11        0.04        6.54      8.11 o
  -5 -11  11       40.34       45.43      7.40 o
  -4 -11  11      281.63      280.95     10.81 o
  -3 -11  11     2789.28     2690.33     46.87 o
  -2 -11  11       15.75       14.23      4.68 o
  -1 -11  11       20.26       21.69      4.62 o
   0 -11  11        2.90        3.81      3.91 o
   1 -11  11     1036.37      998.43     21.17 o
   2 -11  11      303.09      280.93      9.72 o
   3 -11  11       25.24       30.13      5.13 o
   4 -11  11       39.17       29.73      6.75 o
   5 -11  11     1221.44     1221.70     35.62 o
   6 -11  11      107.53      128.95     13.18 o
   7 -11  11        1.92        8.85     11.84 o
  -7 -10  11       74.24       63.66     35.26 o
  -6 -10  11       40.42       32.05     11.47 o
  -5 -10  11      738.74      730.34     15.95 o
  -4 -10  11      705.47      687.71     12.61 o
  -3 -10  11      309.61      313.77      9.28 o
  -2 -10  11     2538.20     2406.77     29.77 o
  -1 -10  11        5.49        5.49      3.94 o
   0 -10  11      210.76      219.81      5.68 o
   1 -10  11      240.39      237.04      9.85 o
   2 -10  11      462.08      468.23     13.42 o
   3 -10  11        5.15       10.74      4.58 o
   4 -10  11      249.30      268.78     14.79 o
   5 -10  11     1034.29     1117.13     21.87 o
   6 -10  11      555.57      547.37     43.91 o
   7 -10  11      429.68      442.45     19.25 o
  -7  -9  11      295.81      304.35     13.33 o
  -6  -9  11      450.23      442.70     16.20 o
  -5  -9  11       11.43        9.42      5.96 o
  -4  -9  11     2341.86     2272.37     30.25 o
  -3  -9  11      568.68      558.18      9.01 o
  -2  -9  11     1522.27     1449.72     18.02 o
  -1  -9  11      558.98      521.64     13.42 o
   0  -9  11      494.36      486.01     12.46 o
   1  -9  11      528.82      480.75     12.54 o
   2  -9  11       91.89      100.85      7.43 o
   3  -9  11       24.55       21.45      5.04 o
   4  -9  11      351.39      368.48      8.52 o
   5  -9  11        0.93        2.76      5.93 o
   6  -9  11      870.90      860.80     19.88 o
   7  -9  11       84.86       89.11     12.34 o
  -8  -8  11        6.94        2.57     11.98 o
  -7  -8  11       15.93       12.38      8.46 o
  -6  -8  11        2.87        4.00      7.50 o
  -5  -8  11      304.19      310.68     20.24 o
  -4  -8  11     1992.77     1900.65     29.24 o
  -3  -8  11     1028.72      990.98     13.56 o
  -2  -8  11       26.21       18.49      4.18 o
  -1  -8  11     1426.43     1402.24     21.68 o
   0  -8  11        9.57        7.10      3.22 o
   1  -8  11      377.92      386.14     15.52 o
   2  -8  11       26.33       27.09      5.23 o
   3  -8  11        0.82       -0.09      4.36 o
   4  -8  11      363.40      391.31      8.34 o
   5  -8  11       15.65       14.24      4.95 o
   6  -8  11       42.37       31.59     10.06 o
   7  -8  11       42.01       31.88     12.36 o
  -8  -7  11       78.70       92.73     20.81 o
  -7  -7  11      406.52      429.51     30.57 o
  -6  -7  11       57.94       47.83     12.73 o
  -5  -7  11      190.15      166.28     11.26 o
  -4  -7  11        1.95        5.33      8.85 o
  -3  -7  11      907.96      967.95     13.50 o
  -2  -7  11      315.16      269.37      5.88 o
  -1  -7  11      236.18      206.08     10.26 o
   0  -7  11        0.32        0.80      3.07 o
   1  -7  11       62.48       71.17      4.31 o
   2  -7  11       43.93       58.21      5.21 o
   3  -7  11        1.72        5.49      4.75 o
   4  -7  11      388.27      405.23      8.55 o
   5  -7  11     1358.43     1365.34     26.92 o
   6  -7  11      256.55      269.05     10.68 o
   7  -7  11       16.42       18.12     10.86 o
  -8  -6  11       25.08       21.12     11.71 o
  -7  -6  11       74.16       73.82     12.17 o
  -6  -6  11       36.35       44.56     10.89 o
  -5  -6  11      184.05      217.73     12.97 o
  -4  -6  11      703.87      669.50     14.94 o
  -3  -6  11       11.90       12.02      7.41 o
  -2  -6  11     1435.84     1481.67     15.06 o
  -1  -6  11        0.60        3.45      3.31 o
   0  -6  11        2.55        5.42      2.50 o
   1  -6  11        6.17        2.40      3.27 o
   2  -6  11      815.89      855.08     17.03 o
   3  -6  11      111.72      107.93      5.21 o
   4  -6  11     1933.35     2014.25     19.94 o
   5  -6  11      398.87      413.20     14.26 o
   6  -6  11      110.95      118.64      9.16 o
   7  -6  11      160.28      190.98     10.72 o
  -8  -5  11       34.04       31.64     11.30 o
  -7  -5  11        0.39        6.64     10.26 o
  -6  -5  11        4.17       12.53     16.01 o
  -5  -5  11      138.91      124.10     13.29 o
  -4  -5  11     1326.32     1298.64     20.05 o
  -3  -5  11        0.30        3.43      7.32 o
  -2  -5  11      540.56      396.80     69.18 o
  -1  -5  11      777.44      802.72     25.74 o
   0  -5  11      131.81      144.83      6.56 o
   1  -5  11      740.41      723.79     18.33 o
   2  -5  11      339.01      354.42      8.92 o
   3  -5  11      454.64      412.39      9.19 o
   4  -5  11      130.89      125.55      7.99 o
   5  -5  11       36.06       55.86      7.57 o
   6  -5  11      602.69      611.72     16.28 o
   7  -5  11       62.80       66.45      9.65 o
  -8  -4  11        4.43       12.22     10.19 o
  -7  -4  11       52.18       37.09     10.56 o
  -6  -4  11      285.55      299.85     19.00 o
  -5  -4  11       81.52       95.69     10.24 o
  -4  -4  11       51.86       55.96     10.61 o
  -3  -4  11     1545.74     1530.91     19.76 o
  -2  -4  11       49.66       57.46      7.13 o
  -1  -4  11     1880.60     1843.57     58.41 o
   0  -4  11        1.35        3.66      3.55 o
   1  -4  11     1095.61     1172.50     44.55 o
   2  -4  11     1164.03     1141.02     50.43 o
   3  -4  11      366.59      369.73      9.68 o
   4  -4  11       19.37       25.24      5.22 o
   5  -4  11       57.97       60.88      7.00 o
   6  -4  11       24.24       36.62      7.93 o
   7  -4  11       77.69       62.44     10.23 o
  -9  -3  11       87.83       86.69     13.73 o
  -8  -3  11       38.01       37.58     10.57 o
  -7  -3  11       94.27       78.46     13.10 o
  -6  -3  11      194.53      228.25     28.99 o
  -5  -3  11        0.46       10.85      9.64 o
  -4  -3  11       44.62       58.88     10.16 o
  -3  -3  11     5680.52     6075.83    108.88 o
  -2  -3  11      265.50      164.51     39.26 o
  -1  -3  11      634.86      621.82     19.33 o
   0  -3  11       73.34       87.27      8.16 o
   1  -3  11     1036.72     1027.70     41.31 o
   2  -3  11       23.69       26.49      4.58 o
   3  -3  11      219.23      213.25      6.66 o
   4  -3  11       24.73       28.77      5.56 o
   5  -3  11      858.55      854.25     17.93 o
   6  -3  11      577.79      612.56     14.30 o
   7  -3  11       34.45       38.74      9.25 o
  -9  -2  11       50.97       65.10     13.01 o
  -8  -2  11       19.90       26.89      9.97 o
  -7  -2  11      580.17      579.66     17.97 o
  -6  -2  11       57.99       67.41     10.35 o
  -5  -2  11     1847.29     2010.47     31.75 o
  -4  -2  11       15.28       13.07      6.32 o
  -3  -2  11      497.80      504.72     29.07 o
  -2  -2  11     2333.62     2421.77     23.15 o
  -1  -2  11      422.20      414.85      8.67 o
   0  -2  11      125.40      116.91      8.02 o
   1  -2  11     1029.89     1016.04     14.07 o
   2  -2  11      114.90      116.92      5.22 o
   3  -2  11       23.32       23.43      5.11 o
   4  -2  11     1032.63     1042.78     17.92 o
   5  -2  11       35.17       44.69      7.87 o
   6  -2  11       60.82       64.80      9.83 o
   7  -2  11       88.25      120.46     10.55 o
  -9  -1  11       53.78       52.45     12.93 o
  -8  -1  11      224.19      222.88     14.48 o
  -7  -1  11       60.07       65.84     12.07 o
  -6  -1  11      246.03      267.74     13.60 o
  -5  -1  11      608.23      625.71     47.85 o
  -4  -1  11      559.61      584.59     14.87 o
  -3  -1  11     2487.69     2509.38     25.95 o
  -2  -1  11       31.18       30.90      5.48 o
  -1  -1  11        2.49        7.21      5.09 o
   0  -1  11        1.03        4.66      4.84 o
   1  -1  11     2457.54     2416.30     14.70 o
   2  -1  11        2.75        3.70      4.23 o
   3  -1  11      150.42      151.60      6.83 o
   4  -1  11       98.86       97.85      7.35 o
   5  -1  11       94.19      118.52      8.40 o
   6  -1  11       61.70       52.11      7.99 o
  -9   0  11       16.66       28.53     14.08 o
  -8   0  11        9.44       13.05      9.66 o
  -7   0  11       15.14       19.24     10.37 o
  -6   0  11       75.78       83.18     11.60 o
  -5   0  11     1064.54     1102.10     20.78 o
  -4   0  11       34.11       36.21      6.35 o
  -3   0  11     3569.48     3650.04     30.88 o
  -2   0  11      255.19      256.98      8.12 o
  -1   0  11      220.07      236.15      9.62 o
   0   0  11       14.34       15.37      5.22 o
   1   0  11      666.67      701.28      7.94 o
   2   0  11      360.40      344.89      7.73 o
   3   0  11      113.36      116.32      6.79 o
   4   0  11       21.67       29.25      6.44 o
   5   0  11      302.83      302.86     11.93 o
   6   0  11       98.90      133.42     13.36 o
  -9   1  11        8.47       11.83     12.22 o
  -8   1  11       82.18       65.77     13.27 o
  -7   1  11       30.96       26.84     10.22 o
  -6   1  11      520.64      512.97     17.15 o
  -5   1  11      782.76      746.91     18.93 o
  -4   1  11       88.18       88.81      7.80 o
  -3   1  11     1369.83     1380.49     20.82 o
  -2   1  11      794.24      819.79     25.96 o
  -1   1  11      363.06      357.38     11.40 o
   0   1  11        0.72        5.37      5.56 o
   1   1  11      136.16      133.77      6.34 o
   2   1  11      197.13      212.07      7.39 o
   3   1  11        0.13       -0.62      9.37 o
   4   1  11      835.76      891.43     20.74 o
   5   1  11       95.48      119.44     11.85 o
   6   1  11      308.65      330.50     16.52 o
  -9   2  11        5.67        7.91      9.61 o
  -8   2  11        1.52       15.40     11.98 o
  -7   2  11      390.79      402.38     16.66 o
  -6   2  11        0.18        5.84     11.85 o
  -5   2  11       17.20       14.74     12.00 o
  -4   2  11       42.48       40.54      7.78 o
  -3   2  11        5.75       14.73      7.08 o
  -2   2  11      681.70      673.70     17.27 o
  -1   2  11      172.85      193.74      8.91 o
   0   2  11       44.11       50.63      5.84 o
   1   2  11      257.07      238.38      7.50 o
   2   2  11      528.82      528.85     12.11 o
   3   2  11       13.17        0.14      9.15 o
   4   2  11      268.82      280.90     26.29 o
   5   2  11       35.75       55.65     12.20 o
   6   2  11      164.50      174.86     14.10 o
  -9   3  11       70.96       97.58     24.24 o
  -8   3  11        0.24        8.12      7.84 o
  -7   3  11      217.85      224.68     10.38 o
  -6   3  11      641.71      648.70     13.57 o
  -5   3  11       78.53       72.61     12.74 o
  -4   3  11      531.49      514.24     14.17 o
  -3   3  11      466.40      509.90     11.67 o
  -2   3  11       39.34       39.35      7.22 o
  -1   3  11      248.33      267.40      9.85 o
   0   3  11      150.54      140.02      6.77 o
   1   3  11      351.38      375.98     17.34 o
   2   3  11        7.88       15.76     10.34 o
   3   3  11       95.50       97.93     11.62 o
   4   3  11        2.22        3.77     10.96 o
   5   3  11      274.62      308.06     15.41 o
  -8   4  11        2.01        6.70     10.78 o
  -7   4  11        0.36        9.37      9.51 o
  -6   4  11       79.49       77.88     15.82 o
  -5   4  11       16.12       14.15     10.19 o
  -4   4  11      403.44      410.60     15.03 o
  -3   4  11     1079.18     1127.18     20.58 o
  -2   4  11      143.64      143.11      9.04 o
  -1   4  11      139.99      122.11      9.53 o
   0   4  11       44.91       35.40      6.01 o
   1   4  11      606.04      608.74     15.57 o
   2   4  11     1225.92     1099.92     43.10 o
   3   4  11      161.00      149.05     13.57 o
   4   4  11        0.45        1.84      9.79 o
   5   4  11       44.35       45.15     12.44 o
  -8   5  11        5.09       23.06     13.73 o
  -7   5  11        0.05        6.92     10.31 o
  -6   5  11       20.27       37.16     12.79 o
  -5   5  11        4.20        7.77     12.38 o
  -4   5  11       81.82       64.15      8.39 o
  -3   5  11      965.82      926.40     15.38 o
  -2   5  11     1373.70     1238.69     26.39 o
  -1   5  11      280.28      266.31      9.62 o
   0   5  11      385.86      337.63     10.27 o
   1   5  11       90.46       81.80      7.45 o
   2   5  11      498.10      512.15     17.36 o
   3   5  11      118.52      151.67     17.19 o
   4   5  11      499.00      513.97     19.69 o
  -8   6  11        0.41        6.07     12.18 o
  -7   6  11       37.34       49.69     11.98 o
  -6   6  11        7.26        6.57     12.40 o
  -5   6  11       95.61       93.06     13.01 o
  -4   6  11     1199.31     1185.04     22.56 o
  -3   6  11        1.66        5.81      7.79 o
  -2   6  11      565.71      526.52     18.81 o
  -1   6  11      360.88      368.91     14.92 o
   0   6  11      162.15      154.33     15.11 o
   1   6  11      288.10      280.19     13.46 o
   2   6  11        0.18        4.47      9.86 o
   3   6  11      197.46      180.51     14.18 o
   4   6  11      183.73      183.20     14.77 o
  -8   7  11       15.19       29.14     14.81 o
  -7   7  11        3.65       16.75     11.47 o
  -6   7  11        1.08        4.11     11.21 o
  -5   7  11       84.35       80.94     12.60 o
  -4   7  11      662.80      693.46     29.47 o
  -3   7  11      276.28      302.54     14.27 o
  -2   7  11       42.31       52.30      8.99 o
  -1   7  11       47.49       60.56     11.23 o
   0   7  11       20.72       28.68     11.50 o
   1   7  11       17.08       18.84     11.44 o
   2   7  11       24.28       21.76      9.91 o
   3   7  11        0.21       11.91     10.89 o
  -7   8  11       40.36       35.76     12.24 o
  -6   8  11       79.39       54.17     14.41 o
  -5   8  11      235.74      222.38     15.45 o
  -4   8  11        3.12        4.80      6.72 o
  -3   8  11      180.12      185.49     10.36 o
  -2   8  11      651.54      609.89     22.85 o
  -1   8  11       72.17       86.97     10.96 o
   0   8  11      272.04      276.86     14.21 o
   1   8  11      158.36      141.76     12.80 o
   2   8  11       13.04       10.24     10.91 o
  -7   9  11       10.90       20.75     13.74 o
  -6   9  11        9.64       17.04     18.74 o
  -5   9  11      199.06      189.77      9.04 o
  -4   9  11      133.24      130.94     10.67 o
  -3   9  11      415.63      418.96     12.23 o
  -2   9  11      997.19      947.69     20.67 o
  -1   9  11      156.36      161.40     14.05 o
   0   9  11       10.75        6.71      9.58 o
   1   9  11        0.19       -0.32     11.22 o
  -6  10  11       20.61       23.28     12.23 o
  -5  10  11        7.43        8.88     11.20 o
  -4  10  11      278.66      278.05     11.97 o
  -3  10  11       66.06       81.17     12.81 o
  -2  10  11       42.58       37.01     12.04 o
  -1  10  11      347.32      318.57     17.56 o
   0  10  11      282.05      284.37     16.78 o
  -5  11  11      117.13       89.88     15.14 o
  -4  11  11       13.49       11.33     16.54 o
  -3  11  11      346.72      341.81     16.51 o
  -2  11  11      381.30      396.40     17.78 o
  -1  11  11       79.56       75.21     14.17 o
   0 -19  12     1765.90     1816.91     35.80 o
   1 -19  12       43.22       67.41     10.69 o
   2 -19  12      207.75      240.80     14.00 o
  -1 -18  12      135.36      157.59      9.24 o
   0 -18  12      290.51      294.72     37.53 o
   1 -18  12      664.94      683.70     19.20 o
   2 -18  12      223.74      206.62     12.74 o
   3 -18  12      127.63      136.35     11.49 o
   4 -18  12       28.69       33.92      9.77 o
  -3 -17  12      156.94      165.35      9.57 o
  -2 -17  12       75.37       81.13      7.40 o
  -1 -17  12     1349.57     1392.13     18.40 o
   0 -17  12       89.69       76.23      9.66 o
   1 -17  12      194.90      172.06     11.75 o
   2 -17  12      259.50      243.74     13.40 o
   3 -17  12      153.33      170.10     21.53 o
   4 -17  12        0.03       -0.52      8.79 o
   5 -17  12       76.72       87.54     14.81 o
  -3 -16  12       56.27       65.13      7.93 o
  -2 -16  12       15.93       16.81      6.46 o
  -1 -16  12     1663.48     1550.67     27.96 o
   0 -16  12     1264.93     1170.76     55.56 o
   1 -16  12       57.42       57.06      9.11 o
   2 -16  12       69.05       63.33     10.08 o
   3 -16  12        3.85        4.78      7.58 o
   4 -16  12       87.95       99.96     13.33 o
   5 -16  12        1.80       10.11      8.76 o
  -4 -15  12       87.38       92.15      8.00 o
  -3 -15  12       54.44       41.11      8.39 o
  -2 -15  12      277.68      232.60     50.26 o
  -1 -15  12      497.50      442.65     69.27 o
   0 -15  12      905.13      703.17    213.71 o
   1 -15  12       10.75        8.06      7.67 o
   2 -15  12       94.42       75.47     10.23 o
   3 -15  12      140.27      153.88     11.54 o
   4 -15  12        2.56        7.64      7.37 o
   5 -15  12        6.36       18.15      8.20 o
   6 -15  12       17.36       23.91      8.64 o
  -5 -14  12      198.87      195.37      9.19 o
  -4 -14  12       53.09       53.67      7.03 o
  -3 -14  12        4.93        4.75      5.82 o
  -2 -14  12      540.60      546.35     11.22 o
  -1 -14  12        4.50        8.87      4.99 o
   0 -14  12       12.25       11.56      6.26 o
   1 -14  12      585.25      583.24     14.63 o
   2 -14  12       29.43       25.40      8.04 o
   3 -14  12      166.01      173.95     11.72 o
   4 -14  12      581.91      555.43     22.19 o
   5 -14  12      124.74      122.85     10.07 o
   6 -14  12       41.73       55.79      8.23 o
  -5 -13  12        1.59        4.41      6.88 o
  -4 -13  12      116.79      118.75      7.85 o
  -3 -13  12       26.78       24.97      6.52 o
  -2 -13  12       29.03       30.44      5.62 o
  -1 -13  12      726.36      645.93     97.17 o
   0 -13  12      375.52      340.91     46.80 o
   1 -13  12     1030.33      989.12     17.43 o
   2 -13  12     1115.18     1128.24     19.00 o
   3 -13  12      794.72      751.04     16.88 o
   4 -13  12      147.16      167.54     11.69 o
   5 -13  12        2.03        6.85      7.87 o
   6 -13  12       14.92       10.00     11.51 o
   7 -13  12       31.23       28.23     14.37 o
  -6 -12  12      457.05      476.04     16.03 o
  -5 -12  12       30.46       26.60      9.37 o
  -4 -12  12       67.84       77.84      7.30 o
  -3 -12  12       40.97       38.49      7.64 o
  -2 -12  12      278.74      269.33      7.43 o
  -1 -12  12     3597.15     3551.75     37.93 o
   0 -12  12     1703.38     1377.38    181.01 o
   1 -12  12      111.67      106.49      9.11 o
   2 -12  12      172.60      162.12     10.22 o
   3 -12  12       27.45       27.30      7.28 o
   4 -12  12      361.54      369.83     11.09 o
   5 -12  12      111.61      108.59      8.22 o
   6 -12  12        9.28        2.98     10.47 o
   7 -12  12      159.11      180.00     14.78 o
  -6 -11  12       36.45       25.96     11.41 o
  -5 -11  12      347.51      347.50     10.71 o
  -4 -11  12      376.94      380.82     10.37 o
  -3 -11  12      129.46      133.16      7.63 o
  -2 -11  12      185.64      182.94      7.48 o
  -1 -11  12       32.30       33.79      5.09 o
   0 -11  12     1940.60     1726.85     17.21 o
   1 -11  12      305.05      280.41     10.13 o
   2 -11  12      363.56      350.46     10.38 o
   3 -11  12        0.18        1.80      7.09 o
   4 -11  12      133.30      140.01      8.96 o
   5 -11  12      222.58      202.40     14.28 o
   6 -11  12        7.67       13.33     10.43 o
   7 -11  12       61.76       75.34     15.16 o
  -7 -10  12      150.57      155.61     12.63 o
  -6 -10  12      379.42      347.23     15.26 o
  -5 -10  12      319.60      343.90     15.06 o
  -4 -10  12       77.49       68.32      7.14 o
  -3 -10  12      179.38      185.17      8.54 o
  -2 -10  12      616.03      573.72      8.96 o
  -1 -10  12      505.70      460.95     10.92 o
   0 -10  12      409.99      406.02      9.57 o
   1 -10  12     2544.57     2281.36     28.83 o
   2 -10  12      393.45      340.05     10.43 o
   3 -10  12      497.93      488.38     14.00 o
   4 -10  12      185.45      174.21      9.92 o
   5 -10  12       46.55       56.93      7.72 o
   6 -10  12       72.03       87.57     11.10 o
   7 -10  12       17.12       20.49     12.28 o
  -7  -9  12      135.27      142.83     14.03 o
  -6  -9  12       23.11       10.34      8.96 o
  -5  -9  12        2.40        5.12      8.23 o
  -4  -9  12       37.28       32.32      5.81 o
  -3  -9  12       37.53       29.44      5.57 o
  -2  -9  12       75.68       79.42      5.43 o
  -1  -9  12     1689.55     1555.67     15.43 o
   0  -9  12       65.74       57.59      4.54 o
   1  -9  12       86.19       77.49      4.37 o
   2  -9  12        3.12       11.14      5.85 o
   3  -9  12      400.96      426.40     14.18 o
   4  -9  12      194.21      192.55      6.90 o
   5  -9  12        2.17        2.27      6.49 o
   6  -9  12       52.93       50.26     10.38 o
   7  -9  12      262.77      285.83     37.67 o
  -7  -8  12       12.14       12.18      9.89 o
  -6  -8  12       73.67       61.64     10.50 o
  -5  -8  12        0.77        5.37      7.63 o
  -4  -8  12       19.66       15.35      7.59 o
  -3  -8  12       52.94       60.17      7.45 o
  -2  -8  12       10.26        7.25      4.04 o
  -1  -8  12      378.29      347.04     10.96 o
   0  -8  12      788.96      766.51     22.58 o
   1  -8  12      371.91      331.23     13.84 o
   2  -8  12      123.54      128.17      7.28 o
   3  -8  12      471.83      463.89     14.20 o
   4  -8  12       12.06       16.04      5.49 o
   5  -8  12        3.15        1.99      5.06 o
   6  -8  12       50.23       56.77     10.88 o
   7  -8  12      158.68      175.59     13.06 o
  -8  -7  12      185.59      176.47     15.10 o
  -7  -7  12      814.93      844.72     20.21 o
  -6  -7  12        2.69       10.02     11.49 o
  -5  -7  12      362.76      382.77     15.33 o
  -4  -7  12       80.94       75.62     10.04 o
  -3  -7  12       40.87       31.08      9.27 o
  -2  -7  12        0.09        3.43      3.61 o
  -1  -7  12       71.17       56.09      4.52 o
   0  -7  12      964.37      958.78     19.10 o
   1  -7  12     1048.02      981.19     31.88 o
   2  -7  12      544.58      519.64     17.72 o
   3  -7  12      109.62      104.14      6.04 o
   4  -7  12       40.73       45.63      5.59 o
   5  -7  12      857.37      846.69     15.16 o
   6  -7  12        5.66       11.94      8.16 o
   7  -7  12        0.85        5.60     10.51 o
  -8  -6  12      135.66      152.55     13.95 o
  -7  -6  12      237.60      275.35     36.77 o
  -6  -6  12      109.91      101.82     12.48 o
  -5  -6  12      179.71      180.97     12.19 o
  -4  -6  12      138.86      135.10     11.68 o
  -3  -6  12      205.75      223.61     11.32 o
  -2  -6  12       13.12       17.68      3.65 o
  -1  -6  12      170.57      136.34      5.40 o
   0  -6  12      173.40      197.06      4.87 o
   1  -6  12     2180.10     2046.46     14.05 o
   2  -6  12     1007.05     1016.78     21.54 o
   3  -6  12     1560.42     1510.94     26.65 o
   4  -6  12      226.01      222.69     12.44 o
   5  -6  12      392.71      383.64     11.94 o
   6  -6  12       67.85       58.94      9.04 o
   7  -6  12        4.19        9.88     11.96 o
  -8  -5  12       29.47       36.39     11.39 o
  -7  -5  12      318.51      322.96     14.59 o
  -6  -5  12        2.53        2.49     11.03 o
  -5  -5  12       30.15       43.53     10.25 o
  -4  -5  12      174.67      191.09     12.08 o
  -3  -5  12       12.63       19.14      8.68 o
  -2  -5  12      122.40       66.34     15.37 o
  -1  -5  12     2055.07     1993.45     39.23 o
   0  -5  12     1343.19     1285.53     15.83 o
   1  -5  12      241.42      217.70      5.88 o
   2  -5  12      431.48      441.88      8.75 o
   3  -5  12      194.23      199.45      6.76 o
   4  -5  12        4.99        6.35      5.80 o
   5  -5  12       15.45       17.96      6.68 o
   6  -5  12      538.08      536.04     15.75 o
   7  -5  12       49.90       58.04      9.33 o
  -8  -4  12       62.30       70.13     11.46 o
  -7  -4  12       90.34       97.34     14.45 o
  -6  -4  12      209.63      189.66     12.76 o
  -5  -4  12        4.53        7.85      8.94 o
  -4  -4  12      409.81      377.79     13.16 o
  -3  -4  12        8.86        6.73      2.45 o
  -2  -4  12      302.69      263.48     20.24 o
  -1  -4  12      589.08      573.29     37.50 o
   0  -4  12     3208.91     3186.98     92.65 o
   1  -4  12      202.56      236.59     10.05 o
   2  -4  12      683.89      714.15     16.38 o
   3  -4  12      509.29      506.14     16.79 o
   4  -4  12      291.39      319.38     10.82 o
   5  -4  12      793.83      812.58     18.34 o
   6  -4  12       23.40       30.27      8.97 o
   7  -4  12      988.37      935.99     28.22 o
  -8  -3  12       79.44       64.44     11.89 o
  -7  -3  12      525.99      538.59     17.75 o
  -6  -3  12       54.43       46.26     11.65 o
  -5  -3  12      807.70      856.60     32.66 o
  -4  -3  12        2.76        7.38     10.99 o
  -3  -3  12      319.83      338.11     12.88 o
  -2  -3  12       18.44       18.00      3.78 o
  -1  -3  12        1.00        5.15      4.56 o
   0  -3  12     2225.49     2141.78     40.08 o
   1  -3  12     1025.86     1017.11     15.55 o
   2  -3  12     2172.22     2112.57     26.57 o
   3  -3  12      179.36      196.82      6.50 o
   4  -3  12        0.21        4.11      6.12 o
   5  -3  12       29.02       44.40      7.57 o
   6  -3  12        0.01        1.56      7.38 o
  -8  -2  12      199.67      165.03     13.25 o
  -7  -2  12      151.06      136.07     12.96 o
  -6  -2  12      295.79      312.41     15.88 o
  -5  -2  12       53.77       46.19     11.00 o
  -4  -2  12       77.07       73.41      5.98 o
  -3  -2  12      642.07      640.59     18.46 o
  -2  -2  12       34.94       43.24      5.37 o
  -1  -2  12      423.65      402.07     12.70 o
   0  -2  12     1144.19     1090.37     13.16 o
   1  -2  12     1912.03     1875.93     21.57 o
   2  -2  12     1921.74     1864.74     16.88 o
   3  -2  12      472.21      486.33     12.10 o
   4  -2  12        1.94        3.88      6.82 o
   5  -2  12       44.78       40.48      7.99 o
   6  -2  12      186.47      189.45      9.72 o
  -8  -1  12      461.14      498.01     18.64 o
  -7  -1  12      608.97      611.09     19.64 o
  -6  -1  12      754.19      749.58     33.40 o
  -5  -1  12      803.44      866.90     20.02 o
  -4  -1  12      730.77      846.64     18.94 o
  -3  -1  12      786.66      838.42     17.13 o
  -2  -1  12      594.23      579.60     28.41 o
  -1  -1  12      953.84      971.10     21.11 o
   0  -1  12     4517.27     4566.77     52.54 o
   1  -1  12      422.51      438.90      8.85 o
   2  -1  12      926.19      931.74      9.90 o
   3  -1  12        8.60       14.33      5.82 o
   4  -1  12       67.65       61.21      7.27 o
   5  -1  12       44.24       53.04      9.63 o
   6  -1  12      221.07      196.05     13.62 o
  -8   0  12      190.72      197.34     15.45 o
  -7   0  12       29.37       27.54     10.03 o
  -6   0  12       13.98       24.07     11.85 o
  -5   0  12      129.80      153.70     13.86 o
  -4   0  12      272.29      253.60      8.49 o
  -3   0  12      153.43      147.12      7.43 o
  -2   0  12      463.62      484.62     14.29 o
  -1   0  12       28.98       36.34      6.15 o
   0   0  12     2922.34     2846.74    103.68 o
   1   0  12       46.84       60.56      6.40 o
   2   0  12      270.99      271.96      8.96 o
   3   0  12        9.25        2.82      8.83 o
   4   0  12      122.80      110.09     11.48 o
   5   0  12      152.83      166.19     13.42 o
   6   0  12       77.90       77.45     12.00 o
  -8   1  12       33.17       36.21     13.06 o
  -7   1  12      615.15      670.03     20.42 o
  -6   1  12        7.31       10.02     12.39 o
  -5   1  12     1228.64     1225.58     40.09 o
  -4   1  12      443.18      412.09     18.96 o
  -3   1  12        3.26        8.61      6.94 o
  -2   1  12      143.04      107.34      9.72 o
  -1   1  12      419.63      417.04      9.38 o
   0   1  12      987.37      932.07     16.35 o
   1   1  12      853.16      901.08     23.91 o
   2   1  12       11.28       18.16      7.45 o
   3   1  12        9.60        5.88      8.00 o
   4   1  12       28.74       41.87      9.14 o
   5   1  12      202.07      255.21     15.89 o
  -8   2  12      210.66      209.95     25.56 o
  -7   2  12      189.76      191.83     14.63 o
  -6   2  12        1.90        5.17     12.83 o
  -5   2  12       46.97       40.59      7.36 o
  -4   2  12        8.14        7.78      6.88 o
  -3   2  12      108.03      106.64      7.85 o
  -2   2  12       93.99       78.45      7.32 o
  -1   2  12      260.19      284.42      9.99 o
   0   2  12      123.33      128.11      7.14 o
   1   2  12      866.60      889.77     18.99 o
   2   2  12      323.44      342.09     13.47 o
   3   2  12        4.43        4.47      8.04 o
   4   2  12      155.70      144.27     12.39 o
   5   2  12       85.27       79.28     11.58 o
  -8   3  12      411.34      449.76     18.82 o
  -7   3  12       17.18       29.75     13.89 o
  -6   3  12      586.49      610.93     19.89 o
  -5   3  12      303.53      240.86     16.36 o
  -4   3  12       26.55       15.90      7.63 o
  -3   3  12        0.05        6.34      7.29 o
  -2   3  12        2.40        4.28      6.53 o
  -1   3  12      124.08      119.50     10.22 o
   0   3  12      520.19      567.14     10.15 o
   1   3  12        7.92       11.58      7.12 o
   2   3  12      837.19      833.54     19.45 o
   3   3  12      185.83      168.12     12.12 o
   4   3  12      375.24      414.95     17.56 o
   5   3  12      180.61      200.06     15.21 o
  -8   4  12       48.83       53.45     12.90 o
  -7   4  12      224.40      268.95     18.68 o
  -6   4  12      186.10      172.45     14.69 o
  -5   4  12       16.16       25.65      8.91 o
  -4   4  12       69.72       77.35      9.30 o
  -3   4  12        0.15        4.44      7.76 o
  -2   4  12      227.94      189.48     10.45 o
  -1   4  12      141.98      133.77      7.04 o
   0   4  12     3203.57     3007.82     55.54 o
   1   4  12      344.44      326.79     11.24 o
   2   4  12       62.82       63.30     11.04 o
   3   4  12       60.02       51.83     11.26 o
   4   4  12       40.58       39.00     10.21 o
  -8   5  12       15.84       24.30     11.92 o
  -7   5  12      446.13      506.94     42.97 o
  -6   5  12        0.48       13.01     11.28 o
  -5   5  12        1.63        1.85      8.02 o
  -4   5  12      141.64      112.68      9.80 o
  -3   5  12        0.08        0.43      6.69 o
  -2   5  12      156.46      144.43      8.41 o
  -1   5  12      557.33      525.64     14.09 o
   0   5  12     1575.15     1402.12     17.95 o
   1   5  12      629.18      602.36     17.36 o
   2   5  12        0.04        5.51     10.25 o
   3   5  12        0.48        6.23     12.04 o
   4   5  12      523.59      500.71     18.43 o
  -7   6  12      335.69      337.67     16.32 o
  -6   6  12      755.36      822.58     22.61 o
  -5   6  12      122.18      116.28     10.40 o
  -4   6  12      227.05      236.84     10.84 o
  -3   6  12        6.30       14.42      7.74 o
  -2   6  12        2.07       12.27      7.32 o
  -1   6  12      231.16      200.27     13.29 o
   0   6  12       47.14       40.47     10.58 o
   1   6  12      283.48      312.57     14.34 o
   2   6  12       92.88      117.22     12.93 o
   3   6  12       51.50       63.68     21.96 o
  -7   7  12      149.66      182.46     14.05 o
  -6   7  12       42.37       43.05     12.58 o
  -5   7  12       85.85       79.62      9.22 o
  -4   7  12      182.30      161.40     15.26 o
  -3   7  12       92.26       87.91      8.96 o
  -2   7  12       32.38       37.25      8.28 o
  -1   7  12        7.84       11.00      9.01 o
   0   7  12      838.43      789.77     26.79 o
   1   7  12        0.01        7.37     10.80 o
   2   7  12        6.87        8.18     11.47 o
  -7   8  12      174.19      185.54     15.99 o
  -6   8  12        1.74        6.16     10.70 o
  -5   8  12       32.74       40.33      9.25 o
  -4   8  12       78.49       69.09      9.84 o
  -3   8  12       71.68       64.35      8.57 o
  -2   8  12        8.83       18.63     11.29 o
  -1   8  12        3.48       -1.08      9.54 o
   0   8  12      260.69      264.24     14.48 o
   1   8  12       63.74       79.47     12.00 o
  -6   9  12       41.71       73.74     11.12 o
  -5   9  12       28.28       22.47      8.42 o
  -4   9  12       53.00       55.52      9.58 o
  -3   9  12       37.13       40.39      9.29 o
  -2   9  12       44.87       44.22     10.68 o
  -1   9  12       53.17       64.68     11.65 o
   0   9  12        0.45       -0.16     10.62 o
  -5  10  12      168.71      154.92     15.72 o
  -4  10  12       91.38       95.83      9.52 o
  -3  10  12      122.63      145.94     12.88 o
  -2  10  12      256.29      273.97     15.10 o
  -1  10  12      213.25      198.25     14.44 o
  -1 -18  13      122.25      120.84     10.89 o
   0 -18  13       39.75       52.40      8.45 o
   1 -18  13      296.55      289.65     13.76 o
   2 -18  13       70.15       66.13     11.41 o
   3 -18  13        6.17       11.93     10.49 o
  -2 -17  13      130.42      127.23     10.91 o
  -1 -17  13       98.73       98.44      9.83 o
   0 -17  13        0.01        2.10      6.85 o
   1 -17  13       77.12       83.46     11.44 o
   2 -17  13      365.40      377.31     14.80 o
   3 -17  13       35.37       30.07      9.82 o
   4 -17  13        3.53       16.03      8.84 o
  -3 -16  13       51.64       55.30      7.30 o
  -2 -16  13      117.84      118.49      7.68 o
  -1 -16  13      317.83      307.87     12.84 o
   0 -16  13      193.06      184.79      9.35 o
   1 -16  13        1.41        6.68      7.87 o
   2 -16  13        1.08        1.07      6.76 o
   3 -16  13       74.31       82.95     10.26 o
   4 -16  13      104.33      116.48     12.07 o
   5 -16  13       26.14       23.30     10.10 o
  -4 -15  13       72.44       72.43      7.87 o
  -3 -15  13      137.79      116.75      8.07 o
  -2 -15  13      179.39      137.29     30.93 o
  -1 -15  13        0.02        1.76      5.32 o
   0 -15  13       13.00        9.79      6.43 o
   1 -15  13       26.50       15.93      7.49 o
   2 -15  13        0.46       -0.09      7.84 o
   3 -15  13      675.32      703.58     17.69 o
   4 -15  13      267.60      277.95     23.50 o
   5 -15  13      201.48      249.87     13.91 o
  -5 -14  13       14.00       14.74      6.98 o
  -4 -14  13       68.59       61.30      7.27 o
  -3 -14  13        9.42       12.40      5.65 o
  -2 -14  13        5.57        2.89      5.68 o
  -1 -14  13      233.89      220.23     36.30 o
   0 -14  13      116.23      128.93      7.92 o
   1 -14  13     1541.66     1510.93     22.10 o
   2 -14  13      131.13      133.88     10.11 o
   3 -14  13        1.62        5.22      7.16 o
   4 -14  13      181.51      180.72     12.39 o
   5 -14  13      262.80      248.16     14.52 o
   6 -14  13      375.60      415.55     17.60 o
  -5 -13  13       16.69       11.11      6.66 o
  -4 -13  13       10.77        7.64      7.33 o
  -3 -13  13       86.92       88.23      7.04 o
  -2 -13  13      176.93      184.28      8.70 o
  -1 -13  13       54.66       56.03      9.66 o
   0 -13  13      101.36       94.26      7.57 o
   1 -13  13      185.23      169.48      9.25 o
   2 -13  13      198.16      231.41     11.83 o
   3 -13  13      855.92      780.00     56.63 o
   4 -13  13       14.41       18.11      6.85 o
   5 -13  13       52.34       50.89      8.12 o
   6 -13  13      292.42      298.43     15.01 o
  -6 -12  13       28.72       29.83      8.58 o
  -5 -12  13      246.73      243.64     10.21 o
  -4 -12  13      300.18      290.06     11.91 o
  -3 -12  13      500.59      502.04     11.43 o
  -2 -12  13       62.22       58.15      7.32 o
  -1 -12  13      750.42      731.01    109.99 o
   0 -12  13        3.51        4.23      4.38 o
   1 -12  13      448.48      395.06     12.54 o
   2 -12  13        0.11        2.61      7.07 o
   3 -12  13      917.03      889.97     40.15 o
   4 -12  13       90.97       75.91      7.48 o
   5 -12  13      104.64      106.15     10.26 o
   6 -12  13      231.92      234.83     14.06 o
  -6 -11  13       17.35       24.66      9.20 o
  -5 -11  13     1427.35     1448.89     18.76 o
  -4 -11  13       76.83       72.68      6.96 o
  -3 -11  13      500.11      516.16     11.56 o
  -2 -11  13      768.27      731.18     12.41 o
  -1 -11  13        8.15        6.00      4.37 o
   0 -11  13       33.96       32.92      4.50 o
   1 -11  13      397.03      380.28      9.86 o
   2 -11  13      460.59      406.75     13.73 o
   3 -11  13     1149.95     1113.96     26.22 o
   4 -11  13      525.96      491.85     20.85 o
   5 -11  13      153.91      132.85      9.30 o
   6 -11  13      255.30      285.24     15.24 o
  -7 -10  13      504.72      554.97     18.07 o
  -6 -10  13      263.01      253.71     13.42 o
  -5 -10  13       43.33       39.38     11.14 o
  -4 -10  13      100.61       87.75      8.19 o
  -3 -10  13        9.37       12.43      5.84 o
  -2 -10  13        0.57       -2.37      5.34 o
  -1 -10  13      888.66      859.02     20.91 o
   0 -10  13      647.38      611.36     10.93 o
   1 -10  13      901.36      860.72     22.25 o
   2 -10  13      628.42      577.53     12.20 o
   3 -10  13       29.54       26.50      5.41 o
   4 -10  13       88.15       75.34      7.68 o
   5 -10  13      182.12      195.40      9.49 o
   6 -10  13      171.68      204.51     13.45 o
   7 -10  13        5.63       10.43     12.91 o
  -7  -9  13        0.06       10.33      9.78 o
  -6  -9  13     1052.95     1021.93     27.22 o
  -5  -9  13       66.34       72.18     11.46 o
  -4  -9  13        0.44        5.50      6.32 o
  -3  -9  13        0.42        6.86      5.71 o
  -2  -9  13      322.47      306.77      9.17 o
  -1  -9  13      606.51      559.05     20.71 o
   0  -9  13        3.90        1.45      4.28 o
   1  -9  13      202.35      161.42      7.26 o
   2  -9  13      166.13      183.73      8.79 o
   3  -9  13     1246.61     1210.05     27.21 o
   4  -9  13       37.11       44.06      5.64 o
   5  -9  13       29.65       30.10      7.15 o
   6  -9  13      289.09      329.84     15.08 o
   7  -9  13       89.13      100.16     12.21 o
  -7  -8  13       11.82       14.54      9.58 o
  -6  -8  13      118.20      133.78     13.39 o
  -5  -8  13     1031.01     1021.27     19.94 o
  -4  -8  13     1214.29     1137.07     19.83 o
  -3  -8  13       48.95       29.30      9.50 o
  -2  -8  13        2.42        3.64      5.36 o
  -1  -8  13        7.03        2.35      3.83 o
   0  -8  13      490.87      416.64      9.42 o
   1  -8  13      483.99      382.45      9.64 o
   2  -8  13      358.49      371.03     11.30 o
   3  -8  13      378.09      396.35      8.82 o
   4  -8  13      940.11      885.65     19.28 o
   5  -8  13       23.17       19.27      7.03 o
   6  -8  13        0.10        7.73     11.08 o
   7  -8  13      300.49      340.87     16.73 o
  -7  -7  13       49.15       62.30     11.03 o
  -6  -7  13      552.13      544.22     17.13 o
  -5  -7  13      825.16      829.18     18.50 o
  -4  -7  13      533.49      523.64     21.82 o
  -3  -7  13       42.07       40.65      9.31 o
  -2  -7  13      136.54       97.31      8.09 o
  -1  -7  13        1.43        4.75      3.50 o
   0  -7  13       24.23       25.02      4.24 o
   1  -7  13      256.74      280.53     11.20 o
   2  -7  13     1593.55     1548.27     58.38 o
   3  -7  13      345.33      364.38     19.23 o
   4  -7  13      800.26      776.02     27.40 o
   5  -7  13       27.87       41.84      8.09 o
   6  -7  13      106.62      107.35      8.85 o
  -8  -6  13      173.74      175.94     13.57 o
  -7  -6  13      130.85      151.60     23.18 o
  -6  -6  13      839.72      848.42     33.37 o
  -5  -6  13      189.13      199.99     24.91 o
  -4  -6  13      507.98      534.20     15.32 o
  -3  -6  13        0.03        4.25      8.05 o
  -2  -6  13       11.90       19.81      9.45 o
  -1  -6  13      639.71      543.45     26.72 o
   0  -6  13      529.62      506.38      7.51 o
   1  -6  13      489.63      486.28     11.80 o
   2  -6  13     3355.74     3336.49     59.07 o
   3  -6  13        9.66        7.33      4.35 o
   4  -6  13      670.33      605.96     19.61 o
   5  -6  13       13.94       14.95      7.20 o
   6  -6  13        0.71        0.40      8.03 o
  -8  -5  13       49.44       53.64     13.15 o
  -7  -5  13        0.06        5.61     11.79 o
  -6  -5  13     1152.85     1127.95     39.94 o
  -5  -5  13      343.29      329.38     14.19 o
  -4  -5  13       14.93       16.17      8.11 o
  -3  -5  13      258.46      258.47     14.20 o
  -2  -5  13       20.87       23.92      3.99 o
  -1  -5  13      564.81      522.46     14.44 o
   0  -5  13       10.70        6.16      3.76 o
   1  -5  13      112.60      118.96      5.16 o
   2  -5  13     1401.14     1351.59     25.44 o
   3  -5  13      147.13      154.73      6.70 o
   4  -5  13      438.06      440.32     12.58 o
   5  -5  13       21.66       19.09      7.23 o
   6  -5  13      107.29      110.77      8.79 o
  -8  -4  13        0.29        6.78      9.80 o
  -7  -4  13        5.92        6.15     12.55 o
  -6  -4  13       81.82       82.15     13.11 o
  -5  -4  13      595.40      639.02     17.06 o
  -4  -4  13      311.37      332.63     13.58 o
  -3  -4  13       41.49       31.27      8.66 o
  -2  -4  13      383.25      392.44     13.59 o
  -1  -4  13      434.74      421.64     11.30 o
   0  -4  13      520.01      438.60     17.26 o
   1  -4  13      311.60      328.52     16.09 o
   2  -4  13      540.06      550.27     11.16 o
   3  -4  13      146.46      160.07      6.48 o
   4  -4  13     1168.61     1175.02     18.44 o
   5  -4  13       71.14       84.99      8.55 o
   6  -4  13        0.28        8.66      8.23 o
  -8  -3  13       28.89       31.65     11.04 o
  -7  -3  13       32.89       42.69     12.79 o
  -6  -3  13       24.13       31.85     11.00 o
  -5  -3  13      427.10      488.16     16.56 o
  -4  -3  13     1125.43     1173.71     20.85 o
  -3  -3  13       32.06       24.98      4.51 o
  -2  -3  13      181.88      162.96     13.08 o
  -1  -3  13     1776.21     1798.13     69.98 o
   0  -3  13      110.98      111.25      8.55 o
   1  -3  13     1187.11     1162.91     14.47 o
   2  -3  13     2916.92     2788.72     25.55 o
   3  -3  13     1222.87     1234.63     13.66 o
   4  -3  13     1056.23     1016.59     30.81 o
   5  -3  13      593.44      584.68     13.73 o
   6  -3  13      149.35      180.80     10.88 o
  -8  -2  13        5.50        8.05     10.94 o
  -7  -2  13       63.06       78.34     11.07 o
  -6  -2  13      564.84      581.26     18.12 o
  -5  -2  13       85.09      110.13     13.61 o
  -4  -2  13     1462.23     1483.87     23.66 o
  -3  -2  13     2538.39     2716.75     28.41 o
  -2  -2  13       21.00       21.37      5.55 o
  -1  -2  13     6156.20     6016.46     37.33 o
   0  -2  13      222.89      227.00      8.11 o
   1  -2  13      688.32      665.95     12.07 o
   2  -2  13     3483.03     3422.21     30.37 o
   3  -2  13      569.32      574.55     11.49 o
   4  -2  13       82.64       83.98      7.56 o
   5  -2  13        0.57       10.06     11.20 o
   6  -2  13      190.35      213.78     14.08 o
  -8  -1  13       15.67       16.51     12.30 o
  -7  -1  13        7.72       13.04     12.48 o
  -6  -1  13     1805.58     1831.71     28.05 o
  -5  -1  13     1668.17     1850.80     41.43 o
  -4  -1  13       43.38       48.94     10.45 o
  -3  -1  13     2049.45     2213.59     43.17 o
  -2  -1  13      445.69      447.96     15.65 o
  -1  -1  13      961.45     1021.46     18.03 o
   0  -1  13       13.06       12.63      5.88 o
   1  -1  13      211.45      213.79      7.50 o
   2  -1  13      209.83      206.74      7.74 o
   3  -1  13      675.43      647.74     29.00 o
   4  -1  13       90.34       75.10     10.40 o
   5  -1  13       89.91       88.86     11.65 o
  -8   0  13       34.17       51.84     14.86 o
  -7   0  13      245.93      278.58     23.34 o
  -6   0  13       67.47       83.36     13.94 o
  -5   0  13      318.11      326.36     15.41 o
  -4   0  13        0.79        3.66      6.17 o
  -3   0  13       26.62       23.29      6.16 o
  -2   0  13      603.95      546.40     19.31 o
  -1   0  13      158.93      157.43      7.22 o
   0   0  13      801.39      800.26     23.07 o
   1   0  13      223.03      218.93     14.23 o
   2   0  13      252.24      216.42     16.20 o
   3   0  13      337.92      365.92     14.14 o
   4   0  13      109.79      132.92     11.94 o
   5   0  13       18.62        8.55      9.72 o
  -8   1  13       24.37       27.75     11.40 o
  -7   1  13       88.19       98.06     13.78 o
  -6   1  13       70.95       91.71     16.19 o
  -5   1  13      907.17      902.52     20.83 o
  -4   1  13      649.12      707.10     18.06 o
  -3   1  13        1.86       10.11      6.78 o
  -2   1  13      527.40      504.74     15.34 o
  -1   1  13       40.67       39.23      6.12 o
   0   1  13       54.61       61.31      6.71 o
   1   1  13        3.20        5.05      5.70 o
   2   1  13      384.68      372.76     13.97 o
   3   1  13      216.48      221.84     12.40 o
   4   1  13      184.04      157.01     13.86 o
   5   1  13       54.83       58.29     10.57 o
  -8   2  13        0.01        1.08     12.71 o
  -7   2  13       21.76       23.81     13.82 o
  -6   2  13      362.93      350.61     16.58 o
  -5   2  13       17.58       17.33      7.62 o
  -4   2  13        0.46        5.30      7.24 o
  -3   2  13      632.72      655.09     17.89 o
  -2   2  13       21.24       27.61      8.12 o
  -1   2  13     1168.17     1036.85     28.38 o
   0   2  13      543.71      480.76     11.35 o
   1   2  13      108.56       96.29      8.05 o
   2   2  13      280.64      290.56     13.03 o
   3   2  13      620.94      580.35     40.40 o
   4   2  13      135.34      116.08     13.44 o
  -8   3  13       16.98       31.01     12.61 o
  -7   3  13       25.14       30.54     13.43 o
  -6   3  13       19.24       20.60     11.64 o
  -5   3  13     1065.49     1105.50     22.73 o
  -4   3  13        1.02        2.40      8.69 o
  -3   3  13      124.12      127.44      8.57 o
  -2   3  13      299.29      254.39     23.06 o
  -1   3  13       37.41       50.75      7.67 o
   0   3  13      533.16      503.64     12.16 o
   1   3  13     1047.53      951.33     22.00 o
   2   3  13      915.28      897.40     21.11 o
   3   3  13      660.51      624.39     18.78 o
   4   3  13        0.14        4.64     10.31 o
  -8   4  13       20.70       35.13     13.80 o
  -7   4  13       95.45      111.47     13.54 o
  -6   4  13        6.77       17.01     12.67 o
  -5   4  13      794.43      714.65     25.34 o
  -4   4  13      343.71      377.70     20.80 o
  -3   4  13        6.66       12.08      7.44 o
  -2   4  13      214.13      232.20      9.52 o
  -1   4  13     1061.20     1047.06     15.34 o
   0   4  13     1085.58      990.01     21.96 o
   1   4  13      266.51      239.29     10.56 o
   2   4  13      238.14      212.58     12.60 o
   3   4  13      452.89      446.93     16.46 o
  -7   5  13       15.45       15.67     12.51 o
  -6   5  13       53.57       87.46     13.79 o
  -5   5  13      381.13      389.32     14.53 o
  -4   5  13      705.08      697.02     19.37 o
  -3   5  13      900.85      839.05     20.25 o
  -2   5  13     1674.67     1507.38     23.93 o
  -1   5  13       25.11       47.42     10.66 o
   0   5  13      100.48      126.05     11.41 o
   1   5  13        0.15       12.99     11.32 o
   2   5  13      913.66      884.23     22.18 o
   3   5  13       52.50       48.91     11.05 o
  -7   6  13       16.58       24.61     11.99 o
  -6   6  13      299.74      285.01     15.91 o
  -5   6  13      222.49      235.51     11.94 o
  -4   6  13        0.62        5.73      7.97 o
  -3   6  13        3.87       14.23      8.36 o
  -2   6  13       18.43       29.79      8.44 o
  -1   6  13      332.30      298.13     13.67 o
   0   6  13      109.00       86.29     11.89 o
   1   6  13       91.95       85.26     11.28 o
   2   6  13      181.69      203.08     14.01 o
  -6   7  13       71.17       70.18     10.02 o
  -5   7  13      308.55      291.39     12.34 o
  -4   7  13        0.67        2.84      8.73 o
  -3   7  13      176.81      186.51     10.92 o
  -2   7  13      132.98      128.48     12.42 o
  -1   7  13        0.04        4.48     11.21 o
   0   7  13      367.61      318.46     14.90 o
   1   7  13       27.53       15.56     10.34 o
  -6   8  13      133.40      152.39     12.89 o
  -5   8  13        8.34        9.26      9.57 o
  -4   8  13     1075.10     1073.26     43.87 o
  -3   8  13       33.31       37.90      8.52 o
  -2   8  13        0.15        0.54     11.94 o
  -1   8  13      174.83      143.72     13.10 o
   0   8  13      240.40      256.03     15.44 o
  -4   9  13     1064.47      994.25     28.12 o
  -3   9  13      401.63      329.55     23.86 o
  -2   9  13      216.65      184.27     13.26 o
  -1   9  13       30.62       40.53     11.74 o
   0 -18  14       10.30       13.71      9.06 o
   1 -18  14       98.49      110.75     11.31 o
   2 -18  14       34.14       24.02      8.35 o
   3 -18  14        7.49       12.18      9.61 o
  -2 -17  14        1.74        4.95      7.56 o
  -1 -17  14       11.87       11.32      8.27 o
   0 -17  14       36.74       31.47      9.07 o
   1 -17  14      161.03      150.14     11.23 o
   2 -17  14        1.39        2.76      7.57 o
   3 -17  14       10.92        9.10      8.30 o
   4 -17  14      128.01      135.78     11.67 o
  -3 -16  14       50.36       47.80      7.01 o
  -2 -16  14       50.22       53.20      9.44 o
  -1 -16  14        4.06        5.54      8.36 o
   0 -16  14      127.30      111.56      8.67 o
   1 -16  14        0.63        3.03      7.27 o
   2 -16  14       98.01       97.54     11.61 o
   3 -16  14       41.76       34.30     13.09 o
   4 -16  14       97.10       99.59     11.22 o
  -4 -15  14      307.31      298.53     10.43 o
  -3 -15  14       45.61       61.23     12.09 o
  -2 -15  14      368.81      366.13     82.39 o
  -1 -15  14      246.44      239.69     11.65 o
   0 -15  14      107.25      100.29      8.02 o
   1 -15  14      172.65      175.11     11.14 o
   2 -15  14        0.05        4.66      8.00 o
   3 -15  14       63.96       70.18     10.37 o
   4 -15  14      558.19      581.09     17.32 o
   5 -15  14       11.95       14.13      7.36 o
  -4 -14  14      688.93      708.24     19.96 o
  -3 -14  14      227.06      243.97      9.77 o
  -2 -14  14        3.28        4.15      5.90 o
  -1 -14  14      675.94      660.44     17.06 o
   0 -14  14        4.07        8.65      6.56 o
   1 -14  14      209.84      228.77     15.66 o
   2 -14  14      228.39      228.88     12.02 o
   3 -14  14       85.97       87.84     10.75 o
   4 -14  14      694.38      711.26     42.99 o
   5 -14  14       89.90       86.98      8.89 o
  -5 -13  14       55.98       56.91      8.59 o
  -4 -13  14       51.33       59.35      8.31 o
  -3 -13  14      163.70      164.76      8.73 o
  -2 -13  14       91.09      101.02      9.78 o
  -1 -13  14       28.35       20.65      6.06 o
   0 -13  14       15.99       15.97      6.44 o
   1 -13  14      291.61      289.36      9.77 o
   2 -13  14       22.88       28.76      7.64 o
   3 -13  14       36.00       29.85      7.32 o
   4 -13  14      120.60       88.50     10.08 o
   5 -13  14      270.94      293.10     11.22 o
   6 -13  14        2.88        6.75     12.55 o
  -5 -12  14        0.49        6.32      6.80 o
  -4 -12  14      406.52      414.21     11.79 o
  -3 -12  14       65.22       66.66      7.32 o
  -2 -12  14      113.22      107.05      7.24 o
  -1 -12  14      112.57      110.54      7.49 o
   0 -12  14       55.43       45.69      6.68 o
   1 -12  14       60.07       55.72      7.00 o
   2 -12  14      504.68      465.08     19.40 o
   3 -12  14        4.98        4.59      7.01 o
   4 -12  14        0.24        3.66      7.68 o
   5 -12  14      433.35      512.84     17.31 o
   6 -12  14       97.63      117.60     25.57 o
  -6 -11  14       28.48       45.31     10.23 o
  -5 -11  14       40.18       29.07     10.83 o
  -4 -11  14     1258.38     1276.80     25.41 o
  -3 -11  14      656.49      680.54     13.25 o
  -2 -11  14      407.78      430.87     11.09 o
  -1 -11  14      129.57      135.66      7.19 o
   0 -11  14       24.43       26.45      5.43 o
   1 -11  14      325.71      292.36      8.83 o
   2 -11  14       40.33       35.09      7.45 o
   3 -11  14       63.22       78.56      8.21 o
   4 -11  14      132.86      121.37      7.95 o
   5 -11  14        2.99        4.77      6.83 o
   6 -11  14      544.31      577.65     26.18 o
  -6 -10  14       70.98       82.11     12.11 o
  -5 -10  14       48.74       20.98      9.32 o
  -4 -10  14      649.61      622.29     13.04 o
  -3 -10  14      261.52      252.75      9.44 o
  -2 -10  14       14.60       17.41      6.01 o
  -1 -10  14     1176.53     1138.33     31.89 o
   0 -10  14       16.41       15.20      4.52 o
   1 -10  14      506.04      441.00     11.08 o
   2 -10  14      858.64      756.62     27.41 o
   3 -10  14       45.68       50.76      5.31 o
   4 -10  14      207.33      211.20     11.00 o
   5 -10  14       37.41       44.46     10.78 o
   6 -10  14       15.28       14.75     10.08 o
  -7  -9  14        3.85        6.25     10.76 o
  -6  -9  14       25.88       29.71     15.64 o
  -5  -9  14        2.89        7.35      8.36 o
  -4  -9  14      515.84      483.01     27.84 o
  -3  -9  14     2113.47     2017.00     34.61 o
  -2  -9  14      369.33      392.32     12.45 o
  -1  -9  14        1.20        9.66      5.82 o
   0  -9  14      217.55      186.51      6.24 o
   1  -9  14       35.90       53.31      6.38 o
   2  -9  14       20.41       20.83      5.80 o
   3  -9  14       29.26       35.32      5.06 o
   4  -9  14        0.63        3.06      5.86 o
   5  -9  14      262.61      291.33     13.44 o
   6  -9  14       41.58       46.85     17.37 o
  -7  -8  14       17.32        9.70      9.04 o
  -6  -8  14       55.13       64.36     10.53 o
  -5  -8  14      421.63      408.70     14.89 o
  -4  -8  14     1121.62     1104.59     20.13 o
  -3  -8  14       39.56       49.94      9.36 o
  -2  -8  14      645.38      708.22     15.63 o
  -1  -8  14        4.91       11.14      5.66 o
   0  -8  14       30.59       30.32      4.77 o
   1  -8  14       34.42       25.91      4.49 o
   2  -8  14        0.60        2.91      5.62 o
   3  -8  14      108.26      114.96      5.79 o
   4  -8  14       51.39       58.80      6.32 o
   5  -8  14      134.54      150.45     10.01 o
   6  -8  14      256.87      245.23     13.08 o
  -7  -7  14       34.49       38.80     11.75 o
  -6  -7  14       33.64       29.41     10.81 o
  -5  -7  14        1.46        6.83     10.33 o
  -4  -7  14     1269.41     1335.94     21.79 o
  -3  -7  14      274.99      261.21     13.08 o
  -2  -7  14      231.93      252.13     10.84 o
  -1  -7  14       39.30       49.87      7.31 o
   0  -7  14       74.06       79.89      6.41 o
   1  -7  14      500.68      496.26     20.78 o
   2  -7  14       25.07       18.37      5.10 o
   3  -7  14       27.33       32.03      5.23 o
   4  -7  14      271.17      250.06      9.05 o
   5  -7  14      133.14      120.74      9.86 o
   6  -7  14      183.05      210.58     14.83 o
  -7  -6  14      112.73      116.99     11.68 o
  -6  -6  14       15.82       21.57     11.29 o
  -5  -6  14      287.02      309.32     15.04 o
  -4  -6  14      184.03      170.60     12.58 o
  -3  -6  14      679.66      712.06     36.84 o
  -2  -6  14       51.16       38.09      9.57 o
  -1  -6  14        4.67        5.17      3.31 o
   0  -6  14      279.32      255.93     13.62 o
   1  -6  14      466.75      434.28      9.57 o
   2  -6  14      106.76       96.70      6.31 o
   3  -6  14      507.23      495.91     13.04 o
   4  -6  14       10.71       22.52      5.29 o
   5  -6  14       68.10       69.07      7.49 o
   6  -6  14       70.95       81.35      9.35 o
  -8  -5  14        0.26        2.14     11.33 o
  -7  -5  14        0.07        1.72     12.13 o
  -6  -5  14      386.87      380.06     20.99 o
  -5  -5  14       87.63       97.86     10.23 o
  -4  -5  14       14.00       11.12      9.14 o
  -3  -5  14      106.49      103.35     10.79 o
  -2  -5  14       39.63       37.46      9.31 o
  -1  -5  14      316.56      335.12     26.58 o
   0  -5  14      110.92       94.24      5.23 o
   1  -5  14      334.94      326.65      8.77 o
   2  -5  14        0.73        0.62      6.48 o
   3  -5  14      696.50      655.50     14.01 o
   4  -5  14      816.50      825.01     15.22 o
   5  -5  14      141.53      160.56     12.56 o
   6  -5  14       43.90       51.43      8.48 o
  -8  -4  14       22.58       32.16     11.81 o
  -7  -4  14      265.06      285.78     16.44 o
  -6  -4  14      178.73      204.26     13.71 o
  -5  -4  14       43.62       45.83     12.41 o
  -4  -4  14       89.72       91.07     11.09 o
  -3  -4  14      142.39      129.29     10.28 o
  -2  -4  14     1819.84     1880.61     79.49 o
  -1  -4  14      154.88      127.79      5.52 o
   0  -4  14        0.06        1.63      4.92 o
   1  -4  14       61.10       53.88      7.26 o
   2  -4  14      930.61      911.97     16.53 o
   3  -4  14      333.47      333.55     17.19 o
   4  -4  14      133.71      150.75     10.06 o
   5  -4  14        9.52        5.47      6.66 o
   6  -4  14      114.07      107.75     11.55 o
  -8  -3  14       32.78       34.71     13.96 o
  -7  -3  14        3.65       15.06     11.83 o
  -6  -3  14       30.65       34.64     12.25 o
  -5  -3  14      364.87      390.13     16.00 o
  -4  -3  14     2395.90     2478.41     29.29 o
  -3  -3  14       16.85       18.04     10.78 o
  -2  -3  14      661.71      702.96     30.37 o
  -1  -3  14     1005.63     1098.23     29.28 o
   0  -3  14     1310.27     1279.07     52.44 o
   1  -3  14     3144.83     3034.21     29.18 o
   2  -3  14       17.83       23.71      5.01 o
   3  -3  14       45.63       36.54      5.96 o
   4  -3  14        2.89       10.16      9.91 o
   5  -3  14      564.25      525.66     48.71 o
  -8  -2  14       74.41       80.77     12.45 o
  -7  -2  14        0.11       10.14     10.53 o
  -6  -2  14       75.40       95.01     11.83 o
  -5  -2  14       44.28       48.64      9.90 o
  -4  -2  14     2546.42     2640.81    121.38 o
  -3  -2  14     1390.33     1427.39     73.09 o
  -2  -2  14     1083.31      957.72     61.84 o
  -1  -2  14      117.54      112.93      7.18 o
   0  -2  14      272.36      251.42      8.93 o
   1  -2  14      305.18      314.06     10.01 o
   2  -2  14      335.63      366.51     14.44 o
   3  -2  14       43.50       51.39     10.18 o
   4  -2  14        0.76        4.35      8.54 o
   5  -2  14       34.00       44.76     11.05 o
  -8  -1  14       67.89       68.91     12.28 o
  -7  -1  14        0.54        4.75     11.93 o
  -6  -1  14       39.74       66.54     12.21 o
  -5  -1  14      139.34      137.29     11.53 o
  -4  -1  14       10.83       21.92     18.71 o
  -3  -1  14      244.54      278.86     14.12 o
  -2  -1  14      703.12      778.65     30.95 o
  -1  -1  14        1.10        1.41      6.09 o
   0  -1  14      417.77      379.06     10.43 o
   1  -1  14        3.49        9.28      5.53 o
   2  -1  14       10.18        3.89      7.71 o
   3  -1  14       57.04       66.32     10.57 o
   4  -1  14       76.47       90.73     12.36 o
   5  -1  14      142.33      138.77     12.99 o
  -8   0  14      290.70      350.24     18.29 o
  -7   0  14       98.86      134.66     14.25 o
  -6   0  14       28.36       34.50     13.54 o
  -5   0  14       43.76       52.26     11.84 o
  -4   0  14     1401.15     1519.09     61.55 o
  -3   0  14      650.31      684.54     28.85 o
  -2   0  14      329.88      330.64     15.09 o
  -1   0  14        0.18        3.80      6.07 o
   0   0  14        0.03        8.22      5.79 o
   1   0  14      168.74      162.75      7.47 o
   2   0  14       95.28       76.44      8.37 o
   3   0  14        0.13        1.57      8.03 o
   4   0  14      177.53      188.78     13.95 o
  -8   1  14        1.69       14.81     15.71 o
  -7   1  14       21.35       37.20     12.94 o
  -6   1  14        2.00        5.48     10.90 o
  -5   1  14      789.65      834.15     21.97 o
  -4   1  14      605.43      664.91     18.93 o
  -3   1  14      175.93      172.54      8.77 o
  -2   1  14        0.45        3.09      6.16 o
  -1   1  14      195.57      211.13     10.47 o
   0   1  14      177.23      148.44     14.41 o
   1   1  14      463.66      501.48     14.90 o
   2   1  14        5.98        6.34      8.07 o
   3   1  14      186.40      183.48     16.41 o
   4   1  14        7.57       10.90     11.58 o
  -8   2  14       29.54       37.76     12.70 o
  -7   2  14       41.08       49.22     12.80 o
  -6   2  14       60.18       63.54     14.07 o
  -5   2  14        0.16       12.82     13.14 o
  -4   2  14      138.46      130.15     13.36 o
  -3   2  14      627.15      522.34     21.12 o
  -2   2  14      253.49      256.04     11.08 o
  -1   2  14       22.72       32.32      6.55 o
   0   2  14       78.08       85.69      7.06 o
   1   2  14      396.46      371.40     11.57 o
   2   2  14      226.30      201.61     13.84 o
   3   2  14      172.21      152.70     11.74 o
   4   2  14        7.84       16.45     12.34 o
  -7   3  14        7.01       -5.83     14.20 o
  -6   3  14       51.17       66.68     18.37 o
  -5   3  14       22.42       17.21     11.26 o
  -4   3  14       34.79       23.52      7.45 o
  -3   3  14      259.07      213.48     16.54 o
  -2   3  14      856.59      920.59     21.48 o
  -1   3  14       75.01       79.99      7.79 o
   0   3  14        3.22        4.74      6.92 o
   1   3  14      288.75      258.38     14.54 o
   2   3  14      307.12      294.27     14.33 o
   3   3  14       35.07       23.21     11.01 o
  -7   4  14       16.40       27.58     14.66 o
  -6   4  14        0.79        8.15     11.70 o
  -5   4  14       18.05        9.90      7.88 o
  -4   4  14       63.32       81.62      9.07 o
  -3   4  14       25.04       25.49      7.82 o
  -2   4  14      664.14      675.47     18.75 o
  -1   4  14      444.14      380.27     19.43 o
   0   4  14      316.61      272.80     10.71 o
   1   4  14      222.49      216.14     13.51 o
   2   4  14        8.28       18.21     11.29 o
   3   4  14       83.21       80.56     12.34 o
  -7   5  14       20.72       50.75     15.03 o
  -6   5  14      140.29      164.46     16.92 o
  -5   5  14        0.11       10.69      8.90 o
  -4   5  14      254.91      249.30     12.34 o
  -3   5  14      738.49      741.98     20.48 o
  -2   5  14       19.23       14.15      7.76 o
  -1   5  14       44.14       51.12     10.23 o
   0   5  14       38.42       52.39     10.46 o
   1   5  14      129.57      109.42     12.46 o
   2   5  14      686.07      689.23     42.79 o
  -6   6  14        4.64       13.40     11.69 o
  -5   6  14        3.04       18.39      8.50 o
  -4   6  14       23.48       41.40      8.58 o
  -3   6  14     1040.59      929.61     26.91 o
  -2   6  14      400.30      392.05     29.39 o
  -1   6  14       17.18       19.76     10.15 o
   0   6  14        0.80       14.29     10.50 o
   1   6  14        6.14       20.89     12.44 o
  -5   7  14      119.17      110.91     11.55 o
  -4   7  14       20.65       28.16      7.20 o
  -3   7  14       12.72       24.10      9.90 o
  -2   7  14      768.42      770.77     20.27 o
  -1   7  14      224.67      246.80     14.88 o
   0   7  14       34.58       55.85     11.36 o
  -4   8  14        0.36        7.67      9.33 o
  -3   8  14      276.14      264.12     23.70 o
  -2   8  14      276.99      306.26     45.05 o
   1 -18  15      103.43       98.33     10.15 o
  -1 -17  15       11.08       11.93      8.28 o
   0 -17  15      153.94      142.50     12.02 o
   1 -17  15       21.32        9.54      6.41 o
   2 -17  15      200.34      182.29     12.61 o
   3 -17  15        3.07        5.22     10.67 o
  -2 -16  15       33.99       22.21      9.47 o
  -1 -16  15        9.69        6.70      8.47 o
   0 -16  15      306.73      299.72     13.91 o
   1 -16  15      171.02      160.52      9.87 o
   2 -16  15       73.42       69.70     10.23 o
   3 -16  15        2.99        8.04      8.31 o
   4 -16  15        1.15        6.20      8.32 o
  -3 -15  15        5.06        6.87      5.33 o
  -2 -15  15       14.84       18.05      8.06 o
  -1 -15  15      156.55      163.91     10.19 o
   0 -15  15        1.38        0.98      7.25 o
   1 -15  15       44.91       31.43      7.24 o
   2 -15  15       25.73       23.66     10.36 o
   3 -15  15       63.89       72.81     10.39 o
   4 -15  15       96.72      107.33     11.75 o
  -4 -14  15       36.45       43.62      7.29 o
  -3 -14  15        2.10        4.59      5.83 o
  -2 -14  15       76.33       75.25      6.87 o
  -1 -14  15       54.79       55.67      9.60 o
   0 -14  15      189.77      169.57     11.19 o
   1 -14  15       34.71       31.89      7.39 o
   2 -14  15      140.22      143.35      9.38 o
   3 -14  15      268.35      278.83     13.80 o
   4 -14  15      493.50      499.69     16.68 o
   5 -14  15       19.37       21.81      8.91 o
  -5 -13  15        6.39        6.65      6.04 o
  -4 -13  15       98.10      112.19      8.37 o
  -3 -13  15       30.99       21.58      7.01 o
  -2 -13  15       45.18       50.29      7.07 o
  -1 -13  15      302.93      300.61     12.85 o
   0 -13  15      742.35      743.27     17.46 o
   1 -13  15      224.19      219.47      9.66 o
   2 -13  15      345.58      340.24     24.27 o
   3 -13  15       53.12       47.73      7.71 o
   4 -13  15       10.86        6.84      9.64 o
   5 -13  15       83.78       86.66      9.33 o
  -5 -12  15        4.54        5.12      8.16 o
  -4 -12  15       92.62       99.43      8.03 o
  -3 -12  15        1.73        3.01      5.76 o
  -2 -12  15      331.41      354.40     10.23 o
  -1 -12  15        8.29        7.96      5.46 o
   0 -12  15       91.17       84.34      8.30 o
   1 -12  15      111.66      114.71     10.29 o
   2 -12  15       11.28       11.81      6.12 o
   3 -12  15      198.06      213.12     11.47 o
   4 -12  15        1.29       -0.53      7.32 o
   5 -12  15      122.94      121.51     10.95 o
  -6 -11  15       40.61       34.84     13.53 o
  -5 -11  15      207.10      194.42     12.24 o
  -4 -11  15      140.61      151.75      9.46 o
  -3 -11  15       66.54       78.87      7.11 o
  -2 -11  15      304.29      329.68     10.86 o
  -1 -11  15       54.47       56.00      7.35 o
   0 -11  15       77.59       78.79      9.29 o
   1 -11  15        0.89        3.18      5.98 o
   2 -11  15      711.58      634.67     22.90 o
   3 -11  15      466.32      452.83     12.27 o
   4 -11  15      405.38      391.30     16.53 o
   5 -11  15        2.12        8.38     11.12 o
  -6 -10  15        0.08        2.23      8.84 o
  -5 -10  15        7.65        7.50      9.14 o
  -4 -10  15       99.88      110.94     11.56 o
  -3 -10  15      234.76      260.48     13.07 o
  -2 -10  15     1110.63     1037.01     19.45 o
  -1 -10  15      141.94      133.16      9.93 o
   0 -10  15     1605.38     1452.49     14.85 o
   1 -10  15      615.16      546.28     10.67 o
   2 -10  15        5.87        2.34      6.09 o
   3 -10  15       11.01       13.47      5.73 o
   4 -10  15       34.24       49.32      7.40 o
   5 -10  15       65.90       72.56     11.59 o
  -6  -9  15      170.04      181.20     13.21 o
  -5  -9  15      105.29      144.37     12.49 o
  -4  -9  15      451.75      434.46     14.66 o
  -3  -9  15        0.03        1.36      7.96 o
  -2  -9  15      124.83      119.10      8.28 o
  -1  -9  15      156.50      143.74      7.78 o
   0  -9  15      937.15      907.42     17.39 o
   1  -9  15      536.54      507.01     17.77 o
   2  -9  15      234.12      217.08      8.43 o
   3  -9  15       76.44       78.42      6.41 o
   4  -9  15       73.67       65.57      7.19 o
   5  -9  15       40.04       57.18     12.38 o
   6  -9  15      193.05      183.93     14.74 o
  -7  -8  15        8.80        6.08      9.17 o
  -6  -8  15       80.94       72.59     14.04 o
  -5  -8  15      124.89      139.85     15.81 o
  -4  -8  15      183.61      187.53     12.68 o
  -3  -8  15       98.97       93.94     10.62 o
  -2  -8  15       19.52       33.61      9.31 o
  -1  -8  15      385.53      396.40     17.92 o
   0  -8  15       41.63       46.63      5.81 o
   1  -8  15      124.21      114.04      8.98 o
   2  -8  15      372.25      377.73     19.30 o
   3  -8  15      212.26      230.11      9.52 o
   4  -8  15      101.83       83.23     11.76 o
   5  -8  15      298.83      310.18     11.64 o
   6  -8  15       25.43       27.07     11.15 o
  -7  -7  15       72.02      110.76     14.01 o
  -6  -7  15       50.97       53.44     12.54 o
  -5  -7  15      144.04      132.81     11.70 o
  -4  -7  15      665.31      650.73     19.65 o
  -3  -7  15       42.51       42.77      8.62 o
  -2  -7  15       80.49       83.56      9.19 o
  -1  -7  15       31.64       41.44      6.99 o
   0  -7  15       47.14       38.91      4.45 o
   1  -7  15        4.54        8.13      4.95 o
   2  -7  15      219.28      199.79      6.96 o
   3  -7  15      100.90      103.63      6.43 o
   4  -7  15      570.94      527.28     14.49 o
   5  -7  15        2.77        6.77      8.11 o
  -7  -6  15        0.43        3.99     18.05 o
  -6  -6  15       10.30        4.69     11.95 o
  -5  -6  15       27.71       23.42     11.48 o
  -4  -6  15       61.90       86.77     12.00 o
  -3  -6  15       65.79       56.51     10.02 o
  -2  -6  15       40.73       42.22      9.01 o
  -1  -6  15       92.08       91.83      8.39 o
   0  -6  15      911.77      806.86      9.77 o
   1  -6  15      129.48      118.42      7.61 o
   2  -6  15       76.49       66.57      6.02 o
   3  -6  15       25.51       34.28      5.50 o
   4  -6  15       42.49       47.37      6.83 o
   5  -6  15       71.06       71.21      7.50 o
  -7  -5  15       36.57       55.46     11.35 o
  -6  -5  15      231.03      239.66     17.39 o
  -5  -5  15       85.29       85.62     12.71 o
  -4  -5  15       17.42       23.40      9.11 o
  -3  -5  15      170.09      177.05     11.68 o
  -2  -5  15       40.15       28.07      9.99 o
  -1  -5  15     1461.63     1276.09     49.73 o
   0  -5  15      834.19      817.20     15.58 o
   1  -5  15     1844.86     1752.47     18.68 o
   2  -5  15        1.34        5.42      6.25 o
   3  -5  15       36.94       32.81      5.41 o
   4  -5  15      131.41      125.87      8.62 o
   5  -5  15      204.34      244.62     13.49 o
  -7  -4  15      118.44      116.50     17.96 o
  -6  -4  15       69.80       88.08     13.32 o
  -5  -4  15       14.19       27.54     10.38 o
  -4  -4  15      265.19      299.48     19.33 o
  -3  -4  15     1109.47     1141.02     21.20 o
  -2  -4  15      426.75      451.21     34.14 o
  -1  -4  15     1074.61     1059.75     18.41 o
   0  -4  15      338.85      319.78     11.19 o
   1  -4  15     2105.94     2070.33     40.15 o
   2  -4  15      553.99      551.26     12.65 o
   3  -4  15      288.29      314.97      8.88 o
   4  -4  15      267.35      283.15     12.92 o
   5  -4  15       56.45       71.17     11.16 o
  -7  -3  15      101.53      121.57     30.11 o
  -6  -3  15        2.89        8.11     10.26 o
  -5  -3  15      174.18      176.15     13.94 o
  -4  -3  15        1.74        7.11     11.74 o
  -3  -3  15      221.55      219.95     12.62 o
  -2  -3  15       34.13       27.37      6.75 o
  -1  -3  15      143.83      150.96     13.65 o
   0  -3  15      320.34      331.14     11.90 o
   1  -3  15        1.78        7.99      5.83 o
   2  -3  15       18.96       26.08      6.58 o
   3  -3  15        1.26        7.73      8.48 o
   4  -3  15      440.74      496.35     23.71 o
   5  -3  15        2.71        4.83     12.23 o
  -7  -2  15      158.47      169.79     16.04 o
  -6  -2  15       35.31       50.72     13.05 o
  -5  -2  15      171.09      152.30     14.69 o
  -4  -2  15      321.68      367.90     16.25 o
  -3  -2  15      624.98      672.32     16.93 o
  -2  -2  15      449.79      521.23     24.64 o
  -1  -2  15      168.90      160.56      8.49 o
   0  -2  15      825.27      753.62     24.84 o
   1  -2  15       94.55       74.87      7.46 o
   2  -2  15       19.35       20.98      7.18 o
   3  -2  15       12.53       13.41     10.18 o
   4  -2  15       11.98       12.03     10.56 o
  -7  -1  15      343.88      356.19     17.34 o
  -6  -1  15       81.27       74.88     13.31 o
  -5  -1  15      716.77      796.79     20.71 o
  -4  -1  15      135.91      139.83     12.61 o
  -3  -1  15      112.84      135.55     12.45 o
  -2  -1  15      108.03       94.78      8.91 o
  -1  -1  15      678.05      644.39     20.70 o
   0  -1  15      256.87      258.14     11.24 o
   1  -1  15      884.51      850.29     12.72 o
   2  -1  15       79.53       94.34      9.18 o
   3  -1  15       87.31      101.16     15.40 o
   4  -1  15       19.68       31.88     10.07 o
  -7   0  15        4.84       11.14     14.20 o
  -6   0  15      237.68      255.14     15.51 o
  -5   0  15      114.26      115.76     14.20 o
  -4   0  15      648.75      721.21     19.64 o
  -3   0  15        5.65       12.07      7.00 o
  -2   0  15        2.68        5.08      6.06 o
  -1   0  15      316.47      284.87     10.79 o
   0   0  15       86.52      103.45      7.57 o
   1   0  15      321.07      316.25     11.64 o
   2   0  15      270.19      262.37     11.93 o
   3   0  15       40.78       33.86     10.40 o
   4   0  15      140.90      179.11     12.63 o
  -7   1  15       62.65       51.52     11.81 o
  -6   1  15        5.92       11.63     12.90 o
  -5   1  15       42.09       34.56     13.34 o
  -4   1  15       67.87       82.35     10.87 o
  -3   1  15        1.97        4.07      7.30 o
  -2   1  15      121.30       92.96      9.52 o
  -1   1  15       35.96       28.43      6.63 o
   0   1  15      736.98      795.07     12.96 o
   1   1  15      147.57      154.89     11.07 o
   2   1  15       87.01       97.85      9.42 o
   3   1  15        0.24        8.14     16.88 o
  -7   2  15      146.33      167.26     21.82 o
  -6   2  15        0.90        6.22     13.34 o
  -5   2  15       61.09       58.26     10.83 o
  -4   2  15        8.27        8.31      7.64 o
  -3   2  15       10.25       14.31      7.15 o
  -2   2  15      242.83      282.91     14.13 o
  -1   2  15       11.96       10.20      6.88 o
   0   2  15      480.68      492.56     12.74 o
   1   2  15        0.20       11.28      7.37 o
   2   2  15        7.17       22.49      9.82 o
   3   2  15        1.71        4.04     11.05 o
  -7   3  15      115.52      118.62     14.31 o
  -6   3  15        5.24       13.50     12.90 o
  -5   3  15        5.22       20.42     13.99 o
  -4   3  15        3.00        5.29      7.24 o
  -3   3  15       12.42       12.94      7.40 o
  -2   3  15        0.02        0.64      6.91 o
  -1   3  15      198.62      163.00     11.56 o
   0   3  15       10.76       15.65      7.42 o
   1   3  15      389.63      382.53     15.98 o
   2   3  15       51.34       56.26     17.93 o
  -6   4  15       58.21       49.71     14.13 o
  -5   4  15        6.16        6.46     10.64 o
  -4   4  15      119.61      119.33     10.26 o
  -3   4  15       44.06       33.52      7.36 o
  -2   4  15      125.31      118.40      8.02 o
  -1   4  15      455.21      391.35     15.51 o
   0   4  15      112.17      129.34     12.08 o
   1   4  15       82.23       64.65     11.22 o
   2   4  15       39.12       34.00     10.45 o
  -6   5  15      198.96      226.03     15.71 o
  -5   5  15      215.35      202.83     16.88 o
  -4   5  15       84.98       60.43      9.43 o
  -3   5  15      102.66      109.83      8.17 o
  -2   5  15       71.12       80.70     10.51 o
  -1   5  15        2.17       -3.20      9.50 o
   0   5  15      248.21      226.54     14.94 o
   1   5  15        5.12       10.88     11.51 o
  -5   6  15      159.67      145.65     10.52 o
  -4   6  15        0.83        7.50      9.66 o
  -3   6  15      160.99      150.19     10.99 o
  -2   6  15       23.10       15.18     11.65 o
  -1   6  15      211.93      192.16     28.41 o
   0   6  15      342.17      331.29     16.24 o
  -3   7  15        0.09        7.14     10.45 o
  -2   7  15      117.57      122.77     11.79 o
   0 -17  16       58.25       62.35     11.23 o
   1 -17  16      115.43      122.47     11.94 o
   2 -17  16       12.31        3.74      7.43 o
  -2 -16  16       28.89       29.38     12.32 o
  -1 -16  16        1.71        4.03      9.13 o
   0 -16  16       11.34        6.61      7.20 o
   1 -16  16        3.18        8.96      8.72 o
   2 -16  16        0.05       -0.58      6.85 o
   3 -16  16        5.89       16.49      8.08 o
  -3 -15  16        6.95       19.54      8.80 o
  -2 -15  16       25.08       24.62      9.33 o
  -1 -15  16      168.38      168.06     10.80 o
   0 -15  16        0.06        2.86      8.65 o
   1 -15  16      105.27      101.40     10.46 o
   2 -15  16      720.36      694.92     14.56 o
   3 -15  16      437.04      403.57     14.79 o
   4 -15  16      114.68      116.34     15.07 o
  -4 -14  16       27.00       19.11      6.78 o
  -3 -14  16        5.36        8.17      7.09 o
  -2 -14  16        0.04        2.39      7.20 o
  -1 -14  16        2.43        3.82      7.23 o
   0 -14  16       34.49       56.68      9.76 o
   1 -14  16      171.38      163.72     14.05 o
   2 -14  16     1139.86     1150.11     33.10 o
   3 -14  16        8.49       18.57      9.31 o
   4 -14  16        1.75        3.93     10.32 o
  -4 -13  16       13.10       14.29      6.88 o
  -3 -13  16       30.23       35.03      6.74 o
  -2 -13  16       79.73       70.08      7.19 o
  -1 -13  16       92.72       80.81     10.17 o
   0 -13  16       46.22       34.00      8.52 o
   1 -13  16       34.88       35.18      8.02 o
   2 -13  16        4.53        1.20      7.68 o
   3 -13  16        0.09       -1.35      6.88 o
   4 -13  16        1.48        0.50     10.33 o
  -5 -12  16      139.61      178.00     26.94 o
  -4 -12  16       18.12       21.19      7.11 o
  -3 -12  16       98.58      107.50      8.25 o
  -2 -12  16        3.08       10.01      6.05 o
  -1 -12  16      257.60      243.38     11.96 o
   0 -12  16      597.07      539.87     22.69 o
   1 -12  16      262.21      261.50      9.58 o
   2 -12  16       40.33       47.34      6.69 o
   3 -12  16      357.50      338.68     11.76 o
   4 -12  16      344.52      303.16     13.71 o
   5 -12  16      112.21       94.83     11.33 o
  -5 -11  16       13.73        8.30      8.29 o
  -4 -11  16      227.09      263.37     12.86 o
  -3 -11  16        1.62        6.86      7.20 o
  -2 -11  16        3.87        6.73      6.05 o
  -1 -11  16       24.91       25.83      8.81 o
   0 -11  16       22.56       20.18      8.11 o
   1 -11  16      120.92      102.22      7.16 o
   2 -11  16      671.94      616.41     11.47 o
   3 -11  16      589.37      533.86     11.50 o
   4 -11  16       70.58       67.31      7.21 o
   5 -11  16       10.50       19.30     11.07 o
  -6 -10  16      455.84      494.62     18.20 o
  -5 -10  16      491.43      521.56     16.81 o
  -4 -10  16       67.56       68.13     12.16 o
  -3 -10  16      414.11      393.18     13.84 o
  -2 -10  16      111.63      117.76      7.96 o
  -1 -10  16      165.95      146.82      7.81 o
   0 -10  16      669.35      544.08     21.57 o
   1 -10  16      386.32      376.94      9.58 o
   2 -10  16      879.22      836.15     16.00 o
   3 -10  16      150.05      142.32      6.73 o
   4 -10  16       45.02       41.15      7.09 o
   5 -10  16        2.25        2.11      7.56 o
  -6  -9  16        0.32        4.35     11.85 o
  -5  -9  16     1016.21     1050.75     31.75 o
  -4  -9  16       37.20       21.28      9.68 o
  -3  -9  16       34.79       28.53      8.78 o
  -2  -9  16     1621.35     1603.60    136.25 o
  -1  -9  16       30.37       40.06      7.38 o
   0  -9  16       89.97       80.82     11.61 o
   1  -9  16        5.66       10.07      8.20 o
   2  -9  16       57.05       38.65      6.53 o
   3  -9  16      419.01      421.08     17.00 o
   4  -9  16       12.83       16.79      6.07 o
   5  -9  16       52.84       61.39     11.55 o
  -6  -8  16      297.92      324.89     42.43 o
  -5  -8  16       64.17       91.74     11.00 o
  -4  -8  16       88.39       84.19     10.78 o
  -3  -8  16       15.61       18.52      9.29 o
  -2  -8  16       61.81       67.00     10.09 o
  -1  -8  16      722.97      731.12     28.38 o
   0  -8  16      231.23      237.26     20.91 o
   1  -8  16      706.75      707.43     40.41 o
   2  -8  16        7.93        8.50      6.26 o
   3  -8  16       87.64       68.41      8.02 o
   4  -8  16       12.27       11.55      6.35 o
   5  -8  16       84.32       85.73     12.06 o
  -6  -7  16      349.70      342.30     15.18 o
  -5  -7  16       70.69       86.63     10.39 o
  -4  -7  16      243.03      299.52     13.17 o
  -3  -7  16       70.92       72.09     11.13 o
  -2  -7  16       50.80       42.89      9.94 o
  -1  -7  16       22.12       31.02      8.31 o
   0  -7  16      135.07      136.74     10.05 o
   1  -7  16      115.96      100.69      6.31 o
   2  -7  16      201.53      215.10     10.22 o
   3  -7  16      419.77      372.48      9.56 o
   4  -7  16        2.28        7.21      7.22 o
   5  -7  16        6.18        5.64      8.75 o
  -7  -6  16       37.51       66.45     12.61 o
  -6  -6  16      259.35      278.71     14.66 o
  -5  -6  16      611.98      630.84     17.81 o
  -4  -6  16       66.37       62.71     11.97 o
  -3  -6  16       98.23      122.86     10.34 o
  -2  -6  16      464.62      478.61     24.66 o
  -1  -6  16      191.47      187.50     11.68 o
   0  -6  16        7.02        9.64      5.07 o
   1  -6  16      222.26      205.92      8.65 o
   2  -6  16       63.06       69.25      5.99 o
   3  -6  16     1484.49     1403.42     17.89 o
   4  -6  16      154.30      147.85      8.18 o
   5  -6  16        0.04       11.86     11.02 o
  -7  -5  16       38.03       35.76     14.17 o
  -6  -5  16        5.77       10.02     10.73 o
  -5  -5  16      858.77      942.17     42.73 o
  -4  -5  16        3.52       10.33      8.99 o
  -3  -5  16      148.49      154.45     12.52 o
  -2  -5  16       61.34       55.14     10.35 o
  -1  -5  16       84.38       88.73      9.65 o
   0  -5  16       57.56       60.64      6.12 o
   1  -5  16      191.12      210.83     10.45 o
   2  -5  16      225.93      254.17      8.62 o
   3  -5  16      448.73      415.87     14.86 o
   4  -5  16        0.15        3.34      9.05 o
   5  -5  16        1.60        0.37     10.51 o
  -7  -4  16       16.57       23.97     11.43 o
  -6  -4  16       91.32      105.70     12.63 o
  -5  -4  16      143.84      151.43     13.71 o
  -4  -4  16       53.76       84.30     13.12 o
  -3  -4  16       11.59        8.49     11.43 o
  -2  -4  16       15.33       18.82      8.76 o
  -1  -4  16      982.84      957.58     18.70 o
   0  -4  16     2522.38     2343.57    103.48 o
   1  -4  16      221.04      217.54      8.29 o
   2  -4  16      153.57      150.65      7.96 o
   3  -4  16      174.30      167.79     15.76 o
   4  -4  16        0.03        7.19      9.41 o
  -7  -3  16      168.48      179.84     14.46 o
  -6  -3  16       98.46      113.03     13.09 o
  -5  -3  16       50.61       53.65     11.43 o
  -4  -3  16      262.63      345.94     17.92 o
  -3  -3  16       42.92       62.88     11.35 o
  -2  -3  16     2850.40     2704.79     30.36 o
  -1  -3  16      850.35      902.37     18.61 o
   0  -3  16      838.23      770.24     55.49 o
   1  -3  16       99.36      110.09      7.75 o
   2  -3  16      346.64      378.22     14.76 o
   3  -3  16      371.90      384.49     17.83 o
   4  -3  16       61.53       65.01     12.41 o
  -7  -2  16        8.59       13.71     11.25 o
  -6  -2  16      853.01      953.44     39.01 o
  -5  -2  16      472.26      516.98     20.88 o
  -4  -2  16     1013.91     1045.61     25.74 o
  -3  -2  16      342.70      345.22     14.58 o
  -2  -2  16     1755.18     1939.26     73.92 o
  -1  -2  16       23.15       23.70      6.57 o
   0  -2  16       68.32       60.93      7.95 o
   1  -2  16       68.60       64.08      7.23 o
   2  -2  16       30.57       43.17      7.60 o
   3  -2  16      183.68      189.90     12.97 o
   4  -2  16      156.28      155.63     12.00 o
  -7  -1  16       54.69       62.83     13.16 o
  -6  -1  16        1.71        8.71     13.78 o
  -5  -1  16       54.79       78.56     11.21 o
  -4  -1  16       17.11       22.04     11.71 o
  -3  -1  16       31.00       26.88     10.74 o
  -2  -1  16      128.07      102.16      7.11 o
  -1  -1  16      143.95      143.81     11.72 o
   0  -1  16      103.02       93.68      7.68 o
   1  -1  16       32.91       34.39      8.80 o
   2  -1  16      180.91      166.21     11.83 o
   3  -1  16       30.71       20.98      8.62 o
  -7   0  16       82.62       99.32     16.83 o
  -6   0  16      320.40      335.83     16.92 o
  -5   0  16      115.64      135.33     14.29 o
  -4   0  16      348.33      389.28     15.97 o
  -3   0  16       52.08       80.55     12.48 o
  -2   0  16       12.34       21.66      6.34 o
  -1   0  16      785.86      755.79     27.20 o
   0   0  16      248.85      242.96      8.80 o
   1   0  16       25.29       23.85      8.69 o
   2   0  16      385.38      442.02     18.17 o
   3   0  16       59.46       67.69     10.73 o
  -6   1  16      373.31      407.83     18.58 o
  -5   1  16      340.13      371.18     16.67 o
  -4   1  16       82.52      103.02     13.62 o
  -3   1  16       87.66       72.61      7.57 o
  -2   1  16       34.04       24.32      6.48 o
  -1   1  16      172.26      169.82      9.55 o
   0   1  16        0.73        5.64      8.18 o
   1   1  16       43.57       53.11      8.65 o
   2   1  16      113.04      109.24     10.16 o
  -6   2  16      116.82      102.90     13.52 o
  -5   2  16        1.16        9.47     14.44 o
  -4   2  16       78.13       59.16     11.77 o
  -3   2  16       35.24       32.47      7.49 o
  -2   2  16      102.39       81.80      7.97 o
  -1   2  16      316.51      262.87     10.45 o
   0   2  16       12.62       21.04      8.87 o
   1   2  16       24.59       28.70      8.40 o
   2   2  16       91.64       80.79     11.72 o
  -6   3  16       20.45       26.75     12.16 o
  -5   3  16       49.44       58.93     11.91 o
  -4   3  16      112.83      110.91     13.87 o
  -3   3  16      258.13      247.02     10.90 o
  -2   3  16        0.69        0.21      7.21 o
  -1   3  16        1.05        3.18      8.09 o
   0   3  16      533.02      514.89     16.64 o
   1   3  16        6.00        7.57     10.51 o
  -5   4  16      107.80      130.12     15.24 o
  -4   4  16      144.44      134.13     11.94 o
  -3   4  16      174.26      159.39      9.60 o
  -2   4  16      264.07      223.38     14.67 o
  -1   4  16      648.07      563.25     17.39 o
   0   4  16        3.80        9.29     10.25 o
  -4   5  16       51.57       31.58      8.12 o
  -3   5  16       22.19        1.14      9.74 o
  -2   5  16        0.76       -0.22     10.96 o
  -1   5  16       65.85       61.38     11.85 o
  -1 -16  17      430.23      469.48     16.49 o
   0 -16  17       58.93       69.32      9.43 o
   1 -16  17        1.16       -1.55      8.12 o
   2 -16  17        0.01        3.22      7.79 o
  -2 -15  17       18.81       26.06      8.19 o
  -1 -15  17       76.38       80.53      9.85 o
   0 -15  17       58.97       64.48      9.55 o
   1 -15  17      115.10      128.50     11.12 o
   2 -15  17       71.83       69.09     10.10 o
   3 -15  17      199.24      198.19     12.51 o
  -3 -14  17       98.27      121.82     11.82 o
  -2 -14  17      152.05      152.66     11.47 o
  -1 -14  17      133.21      137.03     10.90 o
   0 -14  17      374.80      374.73     26.48 o
   1 -14  17        6.36       13.82      8.84 o
   2 -14  17       51.30       55.99     13.57 o
   3 -14  17      105.36       84.71      7.94 o
  -4 -13  17      191.38      215.76     12.57 o
  -3 -13  17       56.01       64.43      8.37 o
  -2 -13  17       17.29       31.51      8.32 o
  -1 -13  17       10.27       12.40      8.46 o
   0 -13  17       10.92       10.93      8.10 o
   1 -13  17        0.34        2.08      7.51 o
   2 -13  17        7.80       10.96      7.39 o
   3 -13  17      101.38       76.19      7.47 o
   4 -13  17      121.48      142.45      9.33 o
  -4 -12  17      117.67      145.54     12.10 o
  -3 -12  17      279.34      332.01     12.04 o
  -2 -12  17      993.02      948.55     25.23 o
  -1 -12  17      154.63      163.26     13.54 o
   0 -12  17        0.02        3.62      7.29 o
   1 -12  17       43.70       43.51      8.77 o
   2 -12  17       29.84       19.55      6.30 o
   3 -12  17      370.64      336.23     14.56 o
   4 -12  17      298.00      294.01     12.15 o
  -5 -11  17      164.40      156.98     12.74 o
  -4 -11  17       18.29       10.54      8.94 o
  -3 -11  17      439.55      452.56     29.81 o
  -2 -11  17       65.18       74.60      7.31 o
  -1 -11  17      209.97      211.35     12.32 o
   0 -11  17        2.08       12.41      8.54 o
   1 -11  17      371.89      358.17     17.80 o
   2 -11  17       16.85       16.67      6.07 o
   3 -11  17       85.27       60.16      7.20 o
   4 -11  17       17.60       14.80      9.36 o
  -5 -10  17        2.87       10.45      8.82 o
  -4 -10  17        5.52        8.53     10.97 o
  -3 -10  17       57.84       67.61     11.02 o
  -2 -10  17      545.40      527.73     58.93 o
  -1 -10  17        3.48        1.64     13.31 o
   0 -10  17      226.79      237.66     15.60 o
   1 -10  17      140.25      109.80     12.25 o
   2 -10  17        5.92        6.94      6.46 o
   3 -10  17        0.32        1.91      7.08 o
   4 -10  17       22.79       20.07      8.83 o
  -5  -9  17        0.73        2.87      8.46 o
  -4  -9  17      492.25      533.61     31.03 o
  -3  -9  17       50.04       50.38     11.58 o
  -2  -9  17       27.97       41.78      8.25 o
  -1  -9  17       11.47       16.39      7.56 o
   0  -9  17        0.03        9.81     10.63 o
   1  -9  17      277.11      272.82     18.77 o
   2  -9  17      125.51      136.71      9.05 o
   3  -9  17        9.34        8.97      6.61 o
   4  -9  17        8.08       11.13      7.49 o
  -6  -8  17       30.10       49.66     11.51 o
  -5  -8  17       53.97       65.73     11.31 o
  -4  -8  17      156.70      187.95     13.59 o
  -3  -8  17      592.11      590.14     27.66 o
  -2  -8  17        6.08       16.80      9.34 o
  -1  -8  17       23.01       33.87      8.13 o
   0  -8  17       43.56       53.16     12.94 o
   1  -8  17      250.85      250.84     40.78 o
   2  -8  17        2.00        4.50      6.76 o
   3  -8  17       41.26       61.11      7.46 o
   4  -8  17       16.97       23.34      7.61 o
  -6  -7  17      197.07      235.94     15.68 o
  -5  -7  17      220.55      204.89     13.71 o
  -4  -7  17       10.70       17.40     10.50 o
  -3  -7  17      272.81      275.07     13.40 o
  -2  -7  17       63.51       73.61     11.80 o
  -1  -7  17       55.91       84.27      9.13 o
   0  -7  17      102.93       93.24     13.00 o
   1  -7  17        2.14       11.98      6.57 o
   2  -7  17       87.14       99.19      6.79 o
   3  -7  17       77.39       69.71      6.97 o
   4  -7  17      105.28       94.96      7.48 o
  -6  -6  17       60.90       70.96     12.24 o
  -5  -6  17        0.00       15.59     10.94 o
  -4  -6  17      153.61      161.68     12.68 o
  -3  -6  17      102.93      117.16     14.54 o
  -2  -6  17        0.14        9.71      8.26 o
  -1  -6  17       37.89       34.88     10.68 o
   0  -6  17        3.81        6.84      6.48 o
   1  -6  17      114.70       95.53     12.43 o
   2  -6  17      559.58      551.79     17.29 o
   3  -6  17      274.39      272.91     12.51 o
   4  -6  17        7.55        3.81      7.93 o
  -6  -5  17       38.12       40.31     11.54 o
  -5  -5  17        7.60       14.55     11.54 o
  -4  -5  17      275.81      310.85     15.28 o
  -3  -5  17       36.02       42.15     11.45 o
  -2  -5  17        0.57        6.45      9.49 o
  -1  -5  17      261.68      319.43     20.56 o
   0  -5  17       84.01       72.80      6.48 o
   1  -5  17      132.56      144.75      8.34 o
   2  -5  17       99.19      111.50      6.93 o
   3  -5  17       29.34       28.93      8.07 o
   4  -5  17       17.48       15.95     11.08 o
  -6  -4  17        0.13        2.42     10.78 o
  -5  -4  17      115.29      153.96     13.25 o
  -4  -4  17       13.90        6.48      9.49 o
  -3  -4  17      550.67      531.02     16.28 o
  -2  -4  17       40.20       57.47     10.02 o
  -1  -4  17       30.29       35.25      9.19 o
   0  -4  17      296.48      259.50     12.37 o
   1  -4  17      313.47      296.57     11.02 o
   2  -4  17      464.48      429.48     14.50 o
   3  -4  17       65.80       68.46      9.62 o
   4  -4  17        0.12        6.09     11.72 o
  -6  -3  17      304.18      354.30     36.49 o
  -5  -3  17        0.01        9.68     12.00 o
  -4  -3  17      158.22      181.93     14.70 o
  -3  -3  17      370.33      415.64     19.65 o
  -2  -3  17      234.77      222.08     14.65 o
  -1  -3  17       44.14       42.27      9.93 o
   0  -3  17      324.99      280.27      9.94 o
   1  -3  17       26.23       18.21      6.92 o
   2  -3  17      145.57      158.77      9.86 o
   3  -3  17       25.69       28.33      9.39 o
  -6  -2  17        8.53        8.42     13.80 o
  -5  -2  17        8.92       32.22     12.07 o
  -4  -2  17      128.13      135.27     13.63 o
  -3  -2  17       22.40       28.43     10.39 o
  -2  -2  17      139.70      166.00     11.45 o
  -1  -2  17       46.70       58.63      6.70 o
   0  -2  17       10.04       10.45      6.78 o
   1  -2  17      115.30      108.66      9.22 o
   2  -2  17       91.25      127.46      9.61 o
   3  -2  17        5.23        7.10     10.03 o
  -6  -1  17       95.98      149.66     15.08 o
  -5  -1  17        3.60        6.70     10.74 o
  -4  -1  17      793.55      795.95     20.81 o
  -3  -1  17      842.00      913.81     63.72 o
  -2  -1  17        8.40       15.11      9.64 o
  -1  -1  17      262.20      290.59     17.20 o
   0  -1  17       61.94       71.68      9.35 o
   1  -1  17       87.23       90.46     15.19 o
   2  -1  17        0.89        6.95      8.68 o
  -6   0  17        0.09       11.13     13.28 o
  -5   0  17      199.89      231.46     15.80 o
  -4   0  17       27.06       30.63     12.66 o
  -3   0  17      310.85      325.05     15.06 o
  -2   0  17      134.03      137.39      9.27 o
  -1   0  17        3.24        2.37      6.72 o
   0   0  17       17.12       12.63      8.22 o
   1   0  17        2.42        0.02      8.41 o
   2   0  17        5.82       15.11      8.27 o
  -6   1  17      143.51      152.81     15.34 o
  -5   1  17       68.22       64.55     13.19 o
  -4   1  17        4.18       11.34     11.16 o
  -3   1  17        0.60        8.54      9.27 o
  -2   1  17      276.52      273.10     12.84 o
  -1   1  17        0.12        0.77      6.94 o
   0   1  17        5.05        6.23      7.26 o
   1   1  17       11.79       10.60      7.81 o
  -5   2  17      170.49      183.16     14.47 o
  -4   2  17       86.14       83.64     13.61 o
  -3   2  17        8.72       22.39     10.57 o
  -2   2  17       72.29       77.07      7.16 o
  -1   2  17       96.88       84.83      8.84 o
   0   2  17       23.83       33.50      9.48 o
   1   2  17       62.83       55.82     19.29 o
  -5   3  17       43.30       60.06     13.43 o
  -4   3  17       11.42       13.96     12.41 o
  -3   3  17      153.22      145.86     10.32 o
  -2   3  17       49.22       56.80      9.27 o
  -1   3  17      177.93      184.38     13.85 o
   0   3  17       16.89       17.27      9.53 o
  -3   4  17      323.17      348.18     16.51 o
  -2   4  17      340.91      332.65     15.01 o
  -1 -15  18        2.63        9.99      7.97 o
   0 -15  18       39.11       40.96     16.26 o
   1 -15  18       68.96       57.52     11.20 o
  -2 -14  18      205.78      200.91     12.40 o
  -1 -14  18      130.80      140.31     12.72 o
   0 -14  18      556.52      559.53     28.60 o
   1 -14  18       75.55       82.48     10.97 o
   2 -14  18      145.13      153.76     11.16 o
  -3 -13  18       65.55       82.21      9.62 o
  -2 -13  18        1.93       10.30      7.89 o
  -1 -13  18      889.87      896.63     22.08 o
   0 -13  18      161.03      165.84     11.81 o
   1 -13  18      234.43      238.95     12.91 o
   2 -13  18       94.14      106.88     11.70 o
   3 -13  18       43.80       52.67      9.09 o
  -4 -12  18      145.70      155.24     12.95 o
  -3 -12  18      241.59      226.25     12.63 o
  -2 -12  18        1.02        8.65     12.64 o
  -1 -12  18      269.49      268.77     13.31 o
   0 -12  18       65.31       67.83      8.86 o
   1 -12  18       13.33       10.81      7.45 o
   2 -12  18        6.06       12.52      8.38 o
   3 -12  18       88.47       60.92      7.68 o
  -4 -11  18      180.17      210.17     13.11 o
  -3 -11  18        9.21       19.73     10.53 o
  -2 -11  18      265.45      258.94    110.11 o
  -1 -11  18      106.19       85.69     26.52 o
   0 -11  18      386.24      322.10     83.19 o
   1 -11  18      230.18      183.53     15.29 o
   2 -11  18      143.12      135.72      9.41 o
   3 -11  18       13.84       15.13      8.98 o
  -4 -10  18      109.69      113.67     11.52 o
  -3 -10  18      375.17      391.93     19.25 o
  -2 -10  18       17.00       13.73      7.54 o
  -1 -10  18      284.77      245.52     33.26 o
   0 -10  18       61.94       62.58     13.80 o
   1 -10  18      271.13      245.36     13.71 o
   2 -10  18      168.63      169.65     10.72 o
   3 -10  18       54.57       60.08      9.02 o
  -5  -9  18      238.79      242.61     27.83 o
  -4  -9  18      140.64      149.09     13.65 o
  -3  -9  18       68.91       86.25     11.15 o
  -2  -9  18       34.21       35.17      8.72 o
  -1  -9  18      112.37      103.84     12.05 o
   0  -9  18      111.68       87.61     14.19 o
   1  -9  18       94.61      121.37     13.84 o
   2  -9  18       15.70       14.95      8.06 o
   3  -9  18       17.28       11.44      6.99 o
  -5  -8  18        3.83        3.72     10.58 o
  -4  -8  18       87.51      116.26     13.62 o
  -3  -8  18      104.58      127.66     11.25 o
  -2  -8  18      327.27      296.43     15.89 o
  -1  -8  18       92.94      104.29     13.77 o
   0  -8  18       98.65      118.28     24.06 o
   1  -8  18       72.88       92.54     17.81 o
   2  -8  18       42.97       50.50     10.00 o
   3  -8  18        0.05        1.60      6.61 o
  -5  -7  18      203.97      175.81     15.16 o
  -4  -7  18       26.18       30.94     12.36 o
  -3  -7  18        1.42        1.12     10.93 o
  -2  -7  18       96.58      103.90     10.39 o
  -1  -7  18       72.31       79.16      8.95 o
   0  -7  18      328.84      369.95     47.91 o
   1  -7  18       45.80       52.25     11.18 o
   2  -7  18       33.28       36.30      6.24 o
   3  -7  18       84.74       74.26      7.75 o
  -5  -6  18       59.58       75.64     10.82 o
  -4  -6  18        3.07        7.95     10.14 o
  -3  -6  18        0.33       -1.50      9.96 o
  -2  -6  18        0.01        1.69      8.81 o
  -1  -6  18        1.77        4.58      8.00 o
   0  -6  18      112.49      151.31     14.03 o
   1  -6  18      396.55      410.70     12.92 o
   2  -6  18      358.68      332.38     11.07 o
   3  -6  18      115.64      128.93      8.48 o
  -6  -5  18       49.52       74.01     14.14 o
  -5  -5  18       99.99      109.33     17.24 o
  -4  -5  18        1.80        6.01     10.13 o
  -3  -5  18      149.63      154.45     12.16 o
  -2  -5  18      410.17      376.16     15.47 o
  -1  -5  18      240.27      201.78     11.78 o
   0  -5  18      213.66      157.56     12.20 o
   1  -5  18       23.35       28.57      6.97 o
   2  -5  18       40.33       36.97      9.10 o
   3  -5  18        0.36        1.18      8.07 o
  -6  -4  18      245.81      275.74     17.33 o
  -5  -4  18       48.81       64.05     13.31 o
  -4  -4  18      140.00      145.54     12.61 o
  -3  -4  18       32.54       42.85     12.38 o
  -2  -4  18      559.78      540.96     17.82 o
  -1  -4  18      158.20      178.24     10.58 o
   0  -4  18      110.69      102.47     18.30 o
   1  -4  18        1.07        5.12      8.03 o
   2  -4  18       45.29       52.40      9.01 o
   3  -4  18       87.80       87.71     10.14 o
  -6  -3  18        6.91       21.35     13.02 o
  -5  -3  18        7.96       20.08     12.98 o
  -4  -3  18       64.71       58.58     12.71 o
  -3  -3  18        5.03        9.77     11.57 o
  -2  -3  18       10.76       16.80      8.51 o
  -1  -3  18      123.80      120.57     12.28 o
   0  -3  18       15.30       22.82      7.06 o
   1  -3  18       74.15       79.94      8.91 o
   2  -3  18       83.94       93.81     12.79 o
  -5  -2  18       12.01       15.22     12.65 o
  -4  -2  18      297.04      289.92     29.70 o
  -3  -2  18       90.43      101.79     10.92 o
  -2  -2  18      120.89      134.43     11.08 o
  -1  -2  18      118.57      125.96     16.23 o
   0  -2  18       94.89       96.10      7.55 o
   1  -2  18      461.73      431.59     22.16 o
   2  -2  18      134.54      125.13      9.76 o
  -5  -1  18      140.29      136.03     15.17 o
  -4  -1  18        0.59        2.77      9.72 o
  -3  -1  18      208.55      221.75     12.52 o
  -2  -1  18       65.41       80.46     10.48 o
  -1  -1  18       40.93       40.25      7.80 o
   0  -1  18       38.74       36.28      8.77 o
   1  -1  18        1.05        0.42      7.98 o
  -5   0  18        0.31       10.93     11.77 o
  -4   0  18       12.90       18.27     12.44 o
  -3   0  18      392.44      452.46     18.07 o
  -2   0  18        0.68        7.62     11.66 o
  -1   0  18        6.64        0.22      7.47 o
   0   0  18       35.11       28.08      8.57 o
   1   0  18       12.52        5.54      7.86 o
  -4   1  18       12.15       24.11     14.16 o
  -3   1  18        0.42        2.39     10.21 o
  -2   1  18        2.72        8.80      9.88 o
  -1   1  18      217.78      189.48     10.97 o
   0   1  18        6.73       14.52      8.61 o
  -3   2  18        0.45        1.85     10.40 o
  -2   2  18       38.79       64.54      9.19 o
  -1   2  18      106.69      106.78     10.37 o
   0 -14  19       52.01       52.50     10.84 o
  -2 -13  19       72.84       74.09     52.88 o
  -1 -13  19       38.50       66.99     12.75 o
   0 -13  19       45.85       33.38     11.19 o
   1 -13  19       34.74       55.16     12.46 o
  -3 -12  19       25.94       17.06     14.72 o
  -2 -12  19        4.72        4.53     14.55 o
  -1 -12  19      415.76      369.35    153.27 o
   0 -12  19       32.54       23.66     12.06 o
   1 -12  19       40.11       39.80     11.35 o
   2 -12  19       44.08       42.23     11.95 o
  -3 -11  19       57.96       59.24     10.36 o
  -2 -11  19       64.86       51.74     32.61 o
  -1 -11  19      203.99      171.99     62.79 o
   0 -11  19       72.30       48.00     11.68 o
   1 -11  19        6.04       16.62     11.79 o
   2 -11  19        1.04        4.80     11.49 o
  -4 -10  19      441.30      463.08     43.14 o
  -3 -10  19       70.89       69.92     10.12 o
  -2 -10  19       47.05       39.38     13.33 o
  -1 -10  19      284.33      204.22     24.50 o
   0 -10  19       35.34       52.05     11.48 o
   1 -10  19       64.28       68.80     11.18 o
   2 -10  19      132.49      136.35     10.31 o
  -4  -9  19       74.61      112.14     12.60 o
  -3  -9  19      141.61      113.63     11.40 o
  -2  -9  19        1.42       -1.51     11.54 o
  -1  -9  19      105.68      121.85     15.12 o
   0  -9  19       14.68       31.49     11.25 o
   1  -9  19       35.74       33.80     12.94 o
   2  -9  19      512.46      571.81     19.86 o
  -4  -8  19       42.66       49.10     11.30 o
  -3  -8  19        4.15       10.05      8.85 o
  -2  -8  19       57.62       42.98      8.57 o
  -1  -8  19      111.51      118.91     13.55 o
   0  -8  19       14.66       24.71     11.29 o
   1  -8  19        0.27        8.06      9.96 o
   2  -8  19      249.46      220.15     12.46 o
  -4  -7  19        2.82       12.57     10.59 o
  -3  -7  19       16.21       12.52     10.94 o
  -2  -7  19        1.50        5.75      8.59 o
  -1  -7  19       38.62       49.54     13.43 o
   0  -7  19      328.32      335.87     17.56 o
   1  -7  19       17.96       31.66      8.60 o
   2  -7  19       85.45      113.86     10.31 o
  -5  -6  19      135.06      169.74     18.24 o
  -4  -6  19      247.52      307.09     16.20 o
  -3  -6  19      267.55      328.43     15.56 o
  -2  -6  19       95.21      131.18     16.11 o
  -1  -6  19       16.58       12.62      8.02 o
   0  -6  19      118.36      113.87     13.31 o
   1  -6  19      201.41      175.10     18.57 o
   2  -6  19      477.72      451.15     16.02 o
  -5  -5  19      112.19      133.00     15.40 o
  -4  -5  19        6.70       15.33     12.27 o
  -3  -5  19      134.52      156.21     14.36 o
  -2  -5  19       10.87       22.22     10.03 o
  -1  -5  19       23.39       19.37      8.34 o
   0  -5  19      101.76      130.37     21.39 o
   1  -5  19       23.62       21.98      9.54 o
   2  -5  19       57.52       63.41      9.69 o
  -5  -4  19      171.87      233.07     17.03 o
  -4  -4  19       11.88       22.88     13.31 o
  -3  -4  19        0.04        3.03     12.29 o
  -2  -4  19       11.47        5.91     10.40 o
  -1  -4  19      383.46      480.73     56.89 o
   0  -4  19      227.89      221.88     17.76 o
   1  -4  19        0.31        4.84      8.19 o
  -4  -3  19       62.53       88.58     13.34 o
  -3  -3  19      179.46      195.68     13.52 o
  -2  -3  19      142.89      147.05     14.76 o
  -1  -3  19       33.87       46.95      9.82 o
   0  -3  19      437.30      455.49     29.24 o
   1  -3  19        9.79        7.42      7.72 o
  -4  -2  19      118.11      155.51     20.48 o
  -3  -2  19        9.35       20.24     11.13 o
  -2  -2  19        0.18        5.61      9.97 o
  -1  -2  19      167.80      176.79     11.90 o
   0  -2  19      272.92      253.25     24.78 o
  -4  -1  19       25.26       38.57     12.69 o
  -3  -1  19       30.10       25.21      9.52 o
  -2  -1  19      248.92      324.50     19.96 o
  -1  -1  19       26.56       22.93     11.87 o
   0  -1  19      131.62      136.60     10.66 o
  -3   0  19       31.45       46.13     11.35 o
  -2   0  19        4.28        7.24     10.14 o
  -2 -11  20      168.51      126.27     56.38 o
  -1 -11  20        8.76        9.58     14.93 o
   0 -11  20       98.74       96.66     16.18 o
  -2 -10  20       29.86       32.36     13.05 o
  -1 -10  20       23.41       47.08     14.92 o
   0 -10  20       11.64       27.47     13.76 o
   1 -10  20      111.44      127.23     14.25 o
  -3  -9  20      321.37      351.48     16.37 o
  -2  -9  20       31.99       28.63     13.19 o
  -1  -9  20        4.73        6.08     14.29 o
   0  -9  20        0.84        4.18     12.34 o
   1  -9  20      206.35      208.77     30.11 o
  -3  -8  20       27.83       43.39     13.33 o
  -2  -8  20      136.35      130.39     15.78 o
  -1  -8  20        9.62        5.65     11.99 o
   0  -8  20       14.23       -0.86     13.46 o
   1  -8  20      111.28      123.62      9.70 o
  -3  -7  20       13.73       16.19     10.15 o
  -2  -7  20      234.57      259.29     12.79 o
  -1  -7  20      104.61      123.10     14.59 o
   0  -7  20       62.80       89.96     13.38 o
   1  -7  20        2.93       16.60      9.77 o
  -3  -6  20       74.78       87.14     13.07 o
  -2  -6  20       37.41       54.20     11.02 o
  -1  -6  20       87.72      100.87     16.03 o
   0  -6  20      119.87      135.83     16.23 o
  -3  -5  20       72.83       99.55     11.62 o
  -2  -5  20      350.73      424.71     24.81 o
  -1  -5  20       72.35       64.78     13.30 o
   0  -5  20       23.99       18.76      9.37 o
  -3  -4  20      147.58      161.56     12.27 o
  -2  -4  20      160.90      196.58     12.93 o
  -1  -4  20        3.16        7.29      9.44 o
  -2  -3  20      152.30      195.23     13.12 o
 
